# Supplementary material for: Synthetic Lethality in Pancreatic Cancer: Discovery of a New RAD51-BRCA2 Small Molecule Disruptor That Inhibits Homologous Recombination and Synergizes with Olaparib
Source: J Med Chem. 2020 Feb 10;63(5):2588–619. doi: 10.1021/acs.jmedchem.9b01526 (PMC7997579; doi:10.1021/acs.jmedchem.9b01526)
Supplement: Supplementary file 1 — jm9b01526_si_001.csv [file jm9b01526_si_001.csv]

Compound	SMILES	EC50 ELISA
4d	ClC1=CC=C(NC(C(C2=NN(C(CCC(O)=O)=O)C(C3=CC=C(F)C=C3)C2)=C4C5=CC=CC=C5)=O)C4=C1	16 ± 4
5d	ClC1=CC=C(NC(C(C2=NN(C(C)=O)C(C3=CC=C(F)C=C3)C2)=C4C5=CC=CC=C5)=O)C4=C1	50 ± 10
6d	ClC1=CC=C(NC(C(C2=NN(C(CC)=O)C(C3=CC=C(F)C=C3)C2)=C4C5=CC=CC=C5)=O)C4=C1	34 ± 3
7d	O=C1NC2=CC=C(Cl)C=C2C(C3=CC=CC=C3)=C1C4=NN(C(CCN)=O)C(C5=CC=C(F)C=C5)C4	NA
8d	O=C1NC2=CC=C(Cl)C=C2C(C3=CC=CC=C3)=C1C4=NN(C(CCC(N)=O)=O)C(C5=CC=C(F)C=C5)C4	NA
9d	O=C1NC2=CC=C(Cl)C=C2C(C3=CC=CC=C3)=C1C4=NN(C(CCC(OC)=O)=O)C(C5=CC=C(F)C=C5)C4	NA
10d	O=C1NC2=CC=C(Cl)C=C2C(C3=CC=CC=C3)=C1C4=NN(C(CCNS(=O)(C)=O)=O)C(C5=CC=C(F)C=C5)C4	NA
11d	ClC1=CC=C(NC(C(C2=NN(C(CCC(O)=O)=O)C(C3=CC=C(Cl)C=C3)C2)=C4C5=CC=CC=C5)=O)C4=C1	59 ± 8
12d	ClC1=CC=C(NC(C(C2=NN(C(CCC(O)=O)=O)C(C3=CC=C(Br)C=C3)C2)=C4C5=CC=CC=C5)=O)C4=C1	16 ± 2
13d	ClC1=CC=C(NC(C(C2=NN(C(CCC(O)=O)=O)C(C3=CC=C(OC)C=C3)C2)=C4C5=CC=CC=C5)=O)C4=C1	NA
14d	ClC1=CC=C(NC(C(C2=NN(C(CCC(O)=O)=O)C(C3=CC=C(C(C)(C)C)C=C3)C2)=C4C5=CC=CC=C5)=O)C4=C1	NA
15d	ClC1=CC=C(NC(C(C2=NN(C(CCC(O)=O)=O)C(C3=CC(F)=C(OC)C=C3)C2)=C4C5=CC=CC=C5)=O)C4=C1	NA
16d	ClC1=CC=C(NC(C(C2=NN(C(CCC(O)=O)=O)C(C3=CC=C(C(F)(F)F)C=C3)C2)=C4C5=CC=CC=C5)=O)C4=C1	29 ± 2
17d	ClC1=CC=C(NC(C(C2=NN(C(CCC(O)=O)=O)C(C3=CC=CO3)C2)=C4C5=CC=CC=C5)=O)C4=C1	NA
18d	ClC1=CC=C(NC(C(C2=NN(C(CCC(O)=O)=O)C(C3=CC=C(C4=CC=C(F)C=C4)C=C3)C2)=C5C6=CC=CC=C6)=O)C5=C1	13 ± 1
19d	ClC1=CC=C(NC(C(C2=NN(C(CCC(O)=O)=O)C(C3=CC=C(C4=CC=C(Cl)C=C4)C=C3)C2)=C5C6=CC=CC=C6)=O)C5=C1	25 ± 5
20d	ClC1=CC=C(NC(C(C2=NN(C(CCC(O)=O)=O)C(C3=CC=C(C4=CC=C(Br)C=C4)C=C3)C2)=C5C6=CC=CC=C6)=O)C5=C1	20 ± 2
21d	ClC1=CC=C(NC(C(C2=NN(C(CCC(O)=O)=O)C(C3=CC=C(C4=CC=C(OC)C=C4)C=C3)C2)=C5C6=CC=CC=C6)=O)C5=C1	20 ± 4
22d	O=C1NC2=CC=C(Cl)C=C2C(C3=CC=CC=C3)=C1C4=NN(C(CCC(O)=O)=O)C(C5=CC=C(N(C)C=C6)C6=C5)C4	2 ± 0.5
23d	ClC1=CC=C(NC(C(C2=NN(C(CCC(O)=O)=O)C(C3=CC=C(N(CC)C=C4)C4=C3)C2)=C5C6=CC=CC=C6)=O)C5=C1	10 ± 2
24d	ClC1=CC=C(NC(C(C2=NN(C(CCC(O)=O)=O)C(C3=CC4=C(N(CC)N=C4)C=C3)C2)=C5C6=CC=CC=C6)=O)C5=C1	NA
25d	ClC1=CC=C(NC(C(C2=NN(C(CCC(O)=O)=O)C(C3=CC4=CN(CC)N=C4C=C3)C2)=C5C6=CC=CC=C6)=O)C5=C1	28 ± 4
26d	ClC1=CC=C(NC(C(C2=NN(C(CCC(O)=O)=O)C(C3=CC4=C(N(CCC)N=C4)C=C3)C2)=C5C6=CC=CC=C6)=O)C5=C1	NA
27d	ClC1=CC=C(NC(C(C2=NN(C(CCC(O)=O)=O)C(C3=CC4=CN(CCC)N=C4C=C3)C2)=C5C6=CC=CC=C6)=O)C5=C1	NA
28d	ClC1=CC=C(NC(C(C2=NN(C(CCC(O)=O)=O)C(C3=CC4=C(N(C5CCCCC5)N=C4)C=C3)C2)=C6C7=CC=CC=C7)=O)C6=C1	NA
29d	ClC1=CC=C(NC(C(C2=NN(C(CCC(O)=O)=O)C(C3=CC4=CN(C5CCCCC5)N=C4C=C3)C2)=C6C7=CC=CC=C7)=O)C6=C1	NA
30d	ClC1=CC=C(NC(C(C2=NN(C(CCC(O)=O)=O)C(C3=CC=C(C4=CC=C(N(CC)N=C5)C5=C4)C=C3)C2)=C6C7=CC=CC=C7)=O)C6=C1	15 ± 3
31d	ClC1=CC=C(NC(C(C2=NN(C(CCC(O)=O)=O)C(C3=CC=C(C4=CC5=CN(CC)N=C5C=C4)C=C3)C2)=C6C7=CC=CC=C7)=O)C6=C1	17 ± 4
32d	ClC1=CC=C(NC(C(C2=NN(C(CCC(O)=O)=O)C(C3=CC=C(C4=CN(CCC)N=C4)C=C3)C2)=C5C6=CC=CC=C6)=O)C5=C1	65 ± 5
33d	ClC1=CC=C(NC(C(C2=NN(C(CC)=O)C(C3=CC=C(Cl)C=C3)C2)=C4C5=CC=CC=C5)=O)C4=C1	8 ± 2
34d	ClC1=CC=C(NC(C(C2=NN(C(CC)=O)C(C3=CC=C(Br)C=C3)C2)=C4C5=CC=CC=C5)=O)C4=C1	19 ± 1
35d	ClC1=CC=C(NC(C(C2=NN(C(CC)=O)C(C3=CC=C(OC)C=C3)C2)=C4C5=CC=CC=C5)=O)C4=C1	19 ± 1
36d	ClC1=CC=C(NC(C(C2=NN(C(C)=O)C(C3=CC=C(Cl)C=C3)C2)=C4C5=CC=CC=C5)=O)C4=C1	10 ± 0.7
37d	ClC1=CC=C(NC(C(C2=NN(C(C)=O)C(C3=CC=C(Br)C=C3)C2)=C4C5=CC=CC=C5)=O)C4=C1	38 ± 7
38d	ClC1=CC=C(NC(C(C2=NN(C(C)=O)C(C3=CC=C(OC)C=C3)C2)=C4C5=CC=CC=C5)=O)C4=C1	NA
39d	ClC1=CC=C(NC(C(C2=NN(C(C)=O)C(C3=CC=C(C(C)(C)C)C=C3)C2)=C4C5=CC=CC=C5)=O)C4=C1	15 ± 4
40d	ClC1=CC=C(NC(C(C2=NN(C(C)=O)C(C3=CC=C(C(F)(F)F)C=C3)C2)=C4C5=CC=CC=C5)=O)C4=C1	NA
41d	ClC1=CC=C(NC(C(C2=NN(C(C)=O)C(C3=CC=CO3)C2)=C4C5=CC=CC=C5)=O)C4=C1	NA
42d	ClC1=CC=C(NC(C(C2=NN(C(C)=O)C(C3=CC=C(C4=CC=C(Cl)C=C4)C=C3)C2)=C5C6=CC=CC=C6)=O)C5=C1	45 ± 8
43d	ClC1=CC=C(NC(C(C2=NN(C(C)=O)C(C3=CC=C(C4=CC=C(Br)C=C4)C=C3)C2)=C5C6=CC=CC=C6)=O)C5=C1	70 ± 15
44d	ClC1=CC=C(NC(C(C2=NN(C(C)=O)C(C3=CC=C(C4=CC=C(OC)C=C4)C=C3)C2)=C5C6=CC=CC=C6)=O)C5=C1	70 ± 6
45d	O=C1NC2=CC=C(Cl)C=C2C(C3=CC=CC=C3)=C1C4=NN(C(C)=O)C(C5=CC=C(N(C)C=C6)C6=C5)C4	18 ± 1
46d	ClC1=CC=C(NC(C(C2=NN(C(C)=O)C(C3=CC=C(N(CC)C=C4)C4=C3)C2)=C5C6=CC=CC=C6)=O)C5=C1	50 ± 15
47d	ClC1=CC=C(NC(C(C2=NN(C(C)=O)C(C3=CC4=C(N(CC)N=C4)C=C3)C2)=C5C6=CC=CC=C6)=O)C5=C1	40 ± 3
48d	ClC1=CC=C(NC(C(C2=NN(C(C)=O)C(C3=CC4=CN(CC)N=C4C=C3)C2)=C5C6=CC=CC=C6)=O)C5=C1	NA
49d	ClC1=CC=C(NC(C(C2=NN(C(C)=O)C(C3=CC4=C(N(CCC)N=C4)C=C3)C2)=C5C6=CC=CC=C6)=O)C5=C1	0.95 ± 0.05
50d	ClC1=CC=C(NC(C(C2=NN(C(C)=O)C(C3=CC4=CN(CCC)N=C4C=C3)C2)=C5C6=CC=CC=C6)=O)C5=C1	NA
51d	ClC1=CC=C(NC(C(C2=NN(C(C)=O)C(C3=CC=C(C4=CN(CCC)N=C4)C=C3)C2)=C5C6=CC=CC=C6)=O)C5=C1	46 ± 9
52d	O=C1NC2=CC=CC=C2C(C3=CC=CC=C3)=C1C4=NN(C(CCC(O)=O)=O)C(C5=CC=C(F)C=C5)C4	NA
53d	O=C1NC2=CC=CC=C2C(C3=CC=CC=C3)=C1C4=NN(C(CCC(O)=O)=O)C(C5=CC=C(Br)C=C5)C4	NA
54d	O=C1NC2=CC=CC=C2C(C3=CC=CC=C3)=C1C4=NN(C(CCC(O)=O)=O)C(C5=CC(Br)=CC=C5)C4	NA
55d	O=C1NC2=CC=CC=C2C(C3=CC=CC=C3)=C1C4=NN(C(CCC(O)=O)=O)C(C5=CC=C(Cl)C=C5)C4	NA
56d	O=C1NC2=CC=CC=C2C(C3=CC=CC=C3)=C1C4=NN(C(CCC(O)=O)=O)C(C5=CC=C(OC)C=C5)C4	NA
57d	O=C1NC2=CC=CC=C2C(C3=CC=CC=C3)=C1C4=NN(C(CCC(O)=O)=O)C(C5=CC=C(C(F)(F)F)C=C5)C4	NA
