# Supplementary material for: Synthetic Lethality in Pancreatic Cancer: Discovery of a New RAD51-BRCA2 Small Molecule Disruptor That Inhibits Homologous Recombination and Synergizes with Olaparib
Source: J Med Chem. 2020 Feb 10;63(5):2588–619. doi: 10.1021/acs.jmedchem.9b01526 (PMC7997579; doi:10.1021/acs.jmedchem.9b01526)
Supplement: Supplementary file 2 — jm9b01526_si_002.pdb [file jm9b01526_si_002.pdb]

HEADER    GENE REGULATION/ANTITUMOR PROTEIN       15-OCT-02   1N0W
REMARK   4 1N0W COMPLIES WITH FORMAT V. 3.15, 01-DEC-08
REMARK 888
REMARK 888 WRITTEN BY MAESTRO (A PRODUCT OF SCHRODINGER, LLC)
TITLE     STRUCTURE OF RAD51-4d-(R) COMPLEX DOCKING MODEL
EXPDTA    X-RAY DIFFRACTION
REMARK   2 RESOLUTION.    1.70 ANGSTROMS
REMARK   3  R VALUE : 0.191000
REMARK   3  FREE R VALUE : 0.206000
REMARK 200  TEMPERATURE           (KELVIN) : 100.00
REMARK 200  PH                             : 7.20
REMARK 350 BIOMOLECULE: 1
REMARK 350 APPLY THE FOLLOWING TO CHAINS: A, B, L, C
REMARK 350   BIOMT1  1   1.000000 0.000000 0.000000   0.000000
REMARK 350   BIOMT2  1   0.000000 1.000000 0.000000   0.000000
REMARK 350   BIOMT3  1   0.000000 0.000000 1.000000   0.000000
CRYST1   57.300   59.140   77.200  90.00  90.00  90.00 P 21 21 21    4
MODEL        1
ATOM      1  CH3 ACE A  97      54.032  30.435   3.083  1.00  0.00           C  
ATOM      2  C   ACE A  97      53.603  28.980   3.232  1.00  0.00           C  
ATOM      3  O   ACE A  97      53.044  28.405   2.299  1.00  0.00           O  
ATOM      4 1H   ACE A  97      53.830  30.796   2.074  1.00  0.00           H  
ATOM      5 2H   ACE A  97      53.489  31.065   3.787  1.00  0.00           H  
ATOM      6 3H   ACE A  97      55.101  30.539   3.275  1.00  0.00           H  
ATOM      7  N   GLU A  98      53.876  28.398   4.412  1.00 38.15           N  
ATOM      8  CA  GLU A  98      53.534  27.019   4.766  1.00 37.21           C  
ATOM      9  C   GLU A  98      52.018  26.777   4.835  1.00 34.53           C  
ATOM     10  O   GLU A  98      51.273  27.614   5.349  1.00 34.61           O  
ATOM     11  CB  GLU A  98      54.208  26.638   6.104  1.00 41.21           C  
ATOM     12  CG  GLU A  98      55.746  26.519   6.041  1.00 45.64           C  
ATOM     13  CD  GLU A  98      56.238  25.415   5.098  1.00 47.43           C  
ATOM     14  OE1 GLU A  98      55.655  24.309   5.150  1.00 49.28           O  
ATOM     15  OE2 GLU A  98      57.189  25.699   4.338  1.00 49.29           O1-
ATOM     16  H1  GLU A  98      54.343  28.931   5.131  1.00  0.00           H  
ATOM     17  HA  GLU A  98      53.926  26.377   3.974  1.00  0.00           H  
ATOM     18  HB3 GLU A  98      53.794  25.699   6.475  1.00  0.00           H  
ATOM     19  HB2 GLU A  98      53.949  27.382   6.859  1.00  0.00           H  
ATOM     20  HG3 GLU A  98      56.133  26.302   7.036  1.00  0.00           H  
ATOM     21  HG2 GLU A  98      56.183  27.472   5.743  1.00  0.00           H  
ATOM     22  N   ILE A  99      51.614  25.613   4.309  1.00 30.62           N  
ATOM     23  CA  ILE A  99      50.231  25.161   4.206  1.00 26.62           C  
ATOM     24  C   ILE A  99      49.689  24.667   5.561  1.00 22.96           C  
ATOM     25  O   ILE A  99      50.370  23.910   6.254  1.00 22.20           O  
ATOM     26  CB  ILE A  99      50.132  24.025   3.142  1.00 28.34           C  
ATOM     27  CG1 ILE A  99      50.339  24.606   1.722  1.00 29.12           C  
ATOM     28  CG2 ILE A  99      48.839  23.183   3.189  1.00 29.76           C  
ATOM     29  CD1 ILE A  99      50.540  23.550   0.625  1.00 33.00           C  
ATOM     30  H   ILE A  99      52.307  24.982   3.933  1.00  0.00           H  
ATOM     31  HA  ILE A  99      49.621  26.003   3.872  1.00  0.00           H  
ATOM     32  HB  ILE A  99      50.956  23.334   3.330  1.00  0.00           H  
ATOM     33 HG13 ILE A  99      51.202  25.272   1.709  1.00  0.00           H  
ATOM     34 HG12 ILE A  99      49.485  25.230   1.461  1.00  0.00           H  
ATOM     35 HG21 ILE A  99      48.845  22.422   2.410  1.00  0.00           H  
ATOM     36 HG22 ILE A  99      48.727  22.641   4.126  1.00  0.00           H  
ATOM     37 HG23 ILE A  99      47.958  23.812   3.054  1.00  0.00           H  
ATOM     38 HD11 ILE A  99      51.155  23.944  -0.185  1.00  0.00           H  
ATOM     39 HD12 ILE A  99      51.032  22.655   1.008  1.00  0.00           H  
ATOM     40 HD13 ILE A  99      49.585  23.248   0.193  1.00  0.00           H  
ATOM     41  N   ILE A 100      48.443  25.063   5.861  1.00 19.56           N  
ATOM     42  CA  ILE A 100      47.631  24.539   6.957  1.00 16.84           C  
ATOM     43  C   ILE A 100      46.443  23.777   6.335  1.00 15.59           C  
ATOM     44  O   ILE A 100      45.962  24.157   5.266  1.00 14.24           O  
ATOM     45  CB  ILE A 100      47.077  25.684   7.859  1.00 16.90           C  
ATOM     46  CG1 ILE A 100      48.213  26.549   8.460  1.00 19.95           C  
ATOM     47  CG2 ILE A 100      46.171  25.159   8.993  1.00 18.72           C  
ATOM     48  CD1 ILE A 100      47.725  27.856   9.110  1.00 22.55           C  
ATOM     49  H   ILE A 100      47.956  25.688   5.231  1.00  0.00           H  
ATOM     50  HA  ILE A 100      48.209  23.848   7.572  1.00  0.00           H  
ATOM     51  HB  ILE A 100      46.472  26.341   7.234  1.00  0.00           H  
ATOM     52 HG13 ILE A 100      48.939  26.819   7.693  1.00  0.00           H  
ATOM     53 HG12 ILE A 100      48.766  25.963   9.196  1.00  0.00           H  
ATOM     54 HG21 ILE A 100      45.948  25.939   9.712  1.00  0.00           H  
ATOM     55 HG22 ILE A 100      45.214  24.789   8.625  1.00  0.00           H  
ATOM     56 HG23 ILE A 100      46.655  24.354   9.546  1.00  0.00           H  
ATOM     57 HD11 ILE A 100      48.501  28.620   9.074  1.00  0.00           H  
ATOM     58 HD12 ILE A 100      46.845  28.255   8.604  1.00  0.00           H  
ATOM     59 HD13 ILE A 100      47.466  27.704  10.158  1.00  0.00           H  
ATOM     60  N   GLN A 101      46.006  22.700   7.005  1.00 13.53           N  
ATOM     61  CA  GLN A 101      44.939  21.821   6.531  1.00 15.11           C  
ATOM     62  C   GLN A 101      43.792  21.878   7.554  1.00 13.47           C  
ATOM     63  O   GLN A 101      43.922  21.328   8.648  1.00 15.75           O  
ATOM     64  CB  GLN A 101      45.495  20.391   6.349  1.00 19.35           C  
ATOM     65  CG  GLN A 101      46.744  20.287   5.435  1.00 26.50           C  
ATOM     66  CD  GLN A 101      46.520  19.517   4.134  1.00 31.87           C  
ATOM     67  OE1 GLN A 101      45.473  19.621   3.506  1.00 35.05           O  
ATOM     68  NE2 GLN A 101      47.534  18.772   3.695  1.00 33.92           N  
ATOM     69  H   GLN A 101      46.429  22.451   7.887  1.00  0.00           H  
ATOM     70  HA  GLN A 101      44.557  22.145   5.561  1.00  0.00           H  
ATOM     71  HB3 GLN A 101      44.688  19.768   5.969  1.00  0.00           H  
ATOM     72  HB2 GLN A 101      45.750  19.969   7.323  1.00  0.00           H  
ATOM     73  HG3 GLN A 101      47.549  19.811   5.997  1.00  0.00           H  
ATOM     74  HG2 GLN A 101      47.121  21.269   5.156  1.00  0.00           H  
ATOM     75 HE22 GLN A 101      47.459  18.254   2.831  1.00  0.00           H  
ATOM     76 HE21 GLN A 101      48.393  18.715   4.223  1.00  0.00           H  
ATOM     77  N   ILE A 102      42.708  22.580   7.186  1.00 10.05           N  
ATOM     78  CA  ILE A 102      41.545  22.828   8.038  1.00  8.05           C  
ATOM     79  C   ILE A 102      40.597  21.612   8.009  1.00  8.43           C  
ATOM     80  O   ILE A 102      40.139  21.226   6.933  1.00  8.83           O  
ATOM     81  CB  ILE A 102      40.761  24.104   7.599  1.00  8.89           C  
ATOM     82  CG1 ILE A 102      41.656  25.367   7.655  1.00 11.08           C  
ATOM     83  CG2 ILE A 102      39.471  24.347   8.420  1.00  8.83           C  
ATOM     84  CD1 ILE A 102      41.158  26.518   6.768  1.00  9.86           C  
ATOM     85  H   ILE A 102      42.671  22.986   6.259  1.00  0.00           H  
ATOM     86  HA  ILE A 102      41.901  23.003   9.050  1.00  0.00           H  
ATOM     87  HB  ILE A 102      40.462  23.963   6.559  1.00  0.00           H  
ATOM     88 HG13 ILE A 102      42.671  25.137   7.330  1.00  0.00           H  
ATOM     89 HG12 ILE A 102      41.754  25.710   8.686  1.00  0.00           H  
ATOM     90 HG21 ILE A 102      38.939  25.234   8.079  1.00  0.00           H  
ATOM     91 HG22 ILE A 102      38.764  23.524   8.347  1.00  0.00           H  
ATOM     92 HG23 ILE A 102      39.700  24.482   9.478  1.00  0.00           H  
ATOM     93 HD11 ILE A 102      41.866  27.346   6.784  1.00  0.00           H  
ATOM     94 HD12 ILE A 102      41.052  26.195   5.732  1.00  0.00           H  
ATOM     95 HD13 ILE A 102      40.195  26.904   7.099  1.00  0.00           H  
ATOM     96  N   THR A 103      40.314  21.043   9.191  1.00  8.44           N  
ATOM     97  CA  THR A 103      39.449  19.877   9.378  1.00  9.31           C  
ATOM     98  C   THR A 103      37.994  20.129   8.926  1.00  9.93           C  
ATOM     99  O   THR A 103      37.390  21.125   9.321  1.00  8.54           O  
ATOM    100  CB  THR A 103      39.473  19.383  10.858  1.00 10.02           C  
ATOM    101  OG1 THR A 103      38.671  18.227  11.029  1.00 11.79           O  
ATOM    102  CG2 THR A 103      38.966  20.393  11.908  1.00 11.70           C  
ATOM    103  H   THR A 103      40.742  21.416  10.030  1.00  0.00           H  
ATOM    104  HA  THR A 103      39.867  19.082   8.757  1.00  0.00           H  
ATOM    105  HB  THR A 103      40.499  19.110  11.108  1.00  0.00           H  
ATOM    106  HG1 THR A 103      39.042  17.510  10.494  1.00  0.00           H  
ATOM    107 HG21 THR A 103      39.171  20.035  12.917  1.00  0.00           H  
ATOM    108 HG22 THR A 103      39.448  21.364  11.806  1.00  0.00           H  
ATOM    109 HG23 THR A 103      37.890  20.549  11.837  1.00  0.00           H  
ATOM    110  N   THR A 104      37.454  19.201   8.123  1.00 10.38           N  
ATOM    111  CA  THR A 104      36.044  19.169   7.717  1.00 11.01           C  
ATOM    112  C   THR A 104      35.119  18.628   8.831  1.00 11.39           C  
ATOM    113  O   THR A 104      33.902  18.743   8.700  1.00 12.53           O  
ATOM    114  CB  THR A 104      35.851  18.279   6.460  1.00 11.26           C  
ATOM    115  OG1 THR A 104      36.087  16.908   6.729  1.00 14.11           O  
ATOM    116  CG2 THR A 104      36.713  18.725   5.270  1.00 12.62           C  
ATOM    117  H   THR A 104      38.015  18.406   7.833  1.00  0.00           H  
ATOM    118  HA  THR A 104      35.718  20.184   7.479  1.00  0.00           H  
ATOM    119  HB  THR A 104      34.808  18.353   6.145  1.00  0.00           H  
ATOM    120  HG1 THR A 104      37.033  16.782   6.882  1.00  0.00           H  
ATOM    121 HG21 THR A 104      36.505  18.121   4.388  1.00  0.00           H  
ATOM    122 HG22 THR A 104      36.500  19.761   5.009  1.00  0.00           H  
ATOM    123 HG23 THR A 104      37.780  18.644   5.482  1.00  0.00           H  
ATOM    124  N   GLY A 105      35.709  18.058   9.895  1.00 10.65           N  
ATOM    125  CA  GLY A 105      35.028  17.475  11.045  1.00 11.97           C  
ATOM    126  C   GLY A 105      34.765  15.972  10.868  1.00 13.09           C  
ATOM    127  O   GLY A 105      34.452  15.308  11.855  1.00 13.32           O  
ATOM    128  H   GLY A 105      36.720  18.024   9.918  1.00  0.00           H  
ATOM    129  HA3 GLY A 105      34.100  18.003  11.268  1.00  0.00           H  
ATOM    130  HA2 GLY A 105      35.691  17.597  11.899  1.00  0.00           H  
ATOM    131  N   SER A 106      34.927  15.435   9.649  1.00 12.40           N  
ATOM    132  CA  SER A 106      34.932  14.008   9.349  1.00 14.20           C  
ATOM    133  C   SER A 106      36.390  13.573   9.159  1.00 14.25           C  
ATOM    134  O   SER A 106      37.064  14.107   8.280  1.00 13.00           O  
ATOM    135  CB  SER A 106      34.070  13.767   8.093  1.00 14.61           C  
ATOM    136  OG  SER A 106      34.217  12.462   7.562  1.00 14.19           O  
ATOM    137  H   SER A 106      35.195  16.038   8.882  1.00  0.00           H  
ATOM    138  HA  SER A 106      34.497  13.435  10.170  1.00  0.00           H  
ATOM    139  HB3 SER A 106      34.316  14.489   7.318  1.00  0.00           H  
ATOM    140  HB2 SER A 106      33.023  13.941   8.321  1.00  0.00           H  
ATOM    141  HG  SER A 106      34.127  11.819   8.275  1.00  0.00           H  
ATOM    142  N   LYS A 107      36.829  12.592   9.965  1.00 15.63           N  
ATOM    143  CA  LYS A 107      38.145  11.955   9.884  1.00 17.24           C  
ATOM    144  C   LYS A 107      38.410  11.301   8.519  1.00 16.91           C  
ATOM    145  O   LYS A 107      39.505  11.466   7.990  1.00 16.59           O  
ATOM    146  CB  LYS A 107      38.287  10.892  10.993  1.00 21.76           C  
ATOM    147  CG  LYS A 107      38.226  11.453  12.422  1.00 26.56           C  
ATOM    148  CD  LYS A 107      38.383  10.346  13.475  1.00 31.38           C  
ATOM    149  CE  LYS A 107      38.324  10.879  14.912  1.00 35.03           C  
ATOM    150  NZ  LYS A 107      38.492   9.791  15.891  1.00 37.82           N1+
ATOM    151  H   LYS A 107      36.187  12.178  10.629  1.00  0.00           H  
ATOM    152  HA  LYS A 107      38.897  12.731  10.040  1.00  0.00           H  
ATOM    153  HB3 LYS A 107      39.241  10.376  10.870  1.00  0.00           H  
ATOM    154  HB2 LYS A 107      37.517  10.129  10.870  1.00  0.00           H  
ATOM    155  HG3 LYS A 107      37.278  11.967  12.579  1.00  0.00           H  
ATOM    156  HG2 LYS A 107      39.009  12.201  12.553  1.00  0.00           H  
ATOM    157  HD3 LYS A 107      39.330   9.828  13.315  1.00  0.00           H  
ATOM    158  HD2 LYS A 107      37.598   9.602  13.330  1.00  0.00           H  
ATOM    159  HE3 LYS A 107      37.369  11.373  15.093  1.00  0.00           H  
ATOM    160  HE2 LYS A 107      39.108  11.620  15.073  1.00  0.00           H  
ATOM    161  HZ1 LYS A 107      37.754   9.112  15.770  1.00  0.00           H  
ATOM    162  HZ2 LYS A 107      39.387   9.345  15.751  1.00  0.00           H  
ATOM    163  HZ3 LYS A 107      38.449  10.170  16.826  1.00  0.00           H  
ATOM    164  N   GLU A 108      37.402  10.601   7.970  1.00 16.08           N  
ATOM    165  CA  GLU A 108      37.471   9.927   6.672  1.00 16.56           C  
ATOM    166  C   GLU A 108      37.560  10.896   5.483  1.00 14.32           C  
ATOM    167  O   GLU A 108      38.296  10.610   4.538  1.00 15.54           O  
ATOM    168  CB  GLU A 108      36.272   8.965   6.524  1.00 18.83           C  
ATOM    169  CG  GLU A 108      36.247   7.808   7.545  1.00 24.11           C  
ATOM    170  CD  GLU A 108      37.479   6.904   7.455  1.00 29.12           C  
ATOM    171  OE1 GLU A 108      37.703   6.351   6.356  1.00 31.85           O  
ATOM    172  OE2 GLU A 108      38.190   6.799   8.479  1.00 31.72           O1-
ATOM    173  H   GLU A 108      36.525  10.520   8.471  1.00  0.00           H  
ATOM    174  HA  GLU A 108      38.392   9.346   6.651  1.00  0.00           H  
ATOM    175  HB3 GLU A 108      36.252   8.550   5.515  1.00  0.00           H  
ATOM    176  HB2 GLU A 108      35.346   9.533   6.625  1.00  0.00           H  
ATOM    177  HG3 GLU A 108      35.361   7.195   7.380  1.00  0.00           H  
ATOM    178  HG2 GLU A 108      36.158   8.201   8.559  1.00  0.00           H  
ATOM    179  N   LEU A 109      36.853  12.036   5.566  1.00 14.02           N  
ATOM    180  CA  LEU A 109      36.919  13.106   4.572  1.00 13.21           C  
ATOM    181  C   LEU A 109      38.249  13.883   4.646  1.00 14.45           C  
ATOM    182  O   LEU A 109      38.765  14.260   3.597  1.00 15.30           O  
ATOM    183  CB  LEU A 109      35.678  14.008   4.731  1.00 14.04           C  
ATOM    184  CG  LEU A 109      35.485  15.123   3.678  1.00 15.48           C  
ATOM    185  CD1 LEU A 109      35.494  14.591   2.232  1.00 17.82           C  
ATOM    186  CD2 LEU A 109      34.205  15.934   3.978  1.00 15.78           C  
ATOM    187  H   LEU A 109      36.267  12.204   6.372  1.00  0.00           H  
ATOM    188  HA  LEU A 109      36.874  12.634   3.589  1.00  0.00           H  
ATOM    189  HB3 LEU A 109      35.733  14.471   5.713  1.00  0.00           H  
ATOM    190  HB2 LEU A 109      34.787  13.380   4.736  1.00  0.00           H  
ATOM    191  HG  LEU A 109      36.322  15.813   3.778  1.00  0.00           H  
ATOM    192 HD11 LEU A 109      34.777  15.115   1.600  1.00  0.00           H  
ATOM    193 HD12 LEU A 109      36.476  14.725   1.776  1.00  0.00           H  
ATOM    194 HD13 LEU A 109      35.251  13.529   2.187  1.00  0.00           H  
ATOM    195 HD21 LEU A 109      34.398  17.005   3.927  1.00  0.00           H  
ATOM    196 HD22 LEU A 109      33.400  15.715   3.276  1.00  0.00           H  
ATOM    197 HD23 LEU A 109      33.815  15.726   4.975  1.00  0.00           H  
ATOM    198  N   ASP A 110      38.814  14.051   5.857  1.00 13.76           N  
ATOM    199  CA  ASP A 110      40.162  14.594   6.070  1.00 14.88           C  
ATOM    200  C   ASP A 110      41.274  13.682   5.528  1.00 15.86           C  
ATOM    201  O   ASP A 110      42.206  14.212   4.934  1.00 15.60           O  
ATOM    202  CB  ASP A 110      40.466  15.013   7.528  1.00 15.02           C  
ATOM    203  CG  ASP A 110      39.528  16.074   8.111  1.00 15.43           C  
ATOM    204  OD1 ASP A 110      38.880  16.798   7.323  1.00 15.66           O  
ATOM    205  OD2 ASP A 110      39.531  16.198   9.354  1.00 15.62           O1-
ATOM    206  H   ASP A 110      38.319  13.747   6.685  1.00  0.00           H  
ATOM    207  HA  ASP A 110      40.212  15.507   5.473  1.00  0.00           H  
ATOM    208  HB3 ASP A 110      41.486  15.393   7.599  1.00  0.00           H  
ATOM    209  HB2 ASP A 110      40.398  14.126   8.159  1.00  0.00           H  
ATOM    210  N   LYS A 111      41.150  12.351   5.685  1.00 17.06           N  
ATOM    211  CA  LYS A 111      42.068  11.355   5.110  1.00 19.14           C  
ATOM    212  C   LYS A 111      42.115  11.397   3.572  1.00 18.08           C  
ATOM    213  O   LYS A 111      43.206  11.340   3.006  1.00 19.72           O  
ATOM    214  CB  LYS A 111      41.688   9.937   5.582  1.00 21.83           C  
ATOM    215  CG  LYS A 111      42.047   9.625   7.043  1.00 28.51           C  
ATOM    216  CD  LYS A 111      41.411   8.302   7.498  1.00 32.83           C  
ATOM    217  CE  LYS A 111      41.532   8.048   9.004  1.00 35.12           C  
ATOM    218  NZ  LYS A 111      40.867   6.787   9.374  1.00 37.22           N1+
ATOM    219  H   LYS A 111      40.366  11.985   6.209  1.00  0.00           H  
ATOM    220  HA  LYS A 111      43.070  11.584   5.477  1.00  0.00           H  
ATOM    221  HB3 LYS A 111      42.195   9.194   4.963  1.00  0.00           H  
ATOM    222  HB2 LYS A 111      40.623   9.780   5.416  1.00  0.00           H  
ATOM    223  HG3 LYS A 111      41.736  10.437   7.696  1.00  0.00           H  
ATOM    224  HG2 LYS A 111      43.130   9.562   7.146  1.00  0.00           H  
ATOM    225  HD3 LYS A 111      41.876   7.479   6.954  1.00  0.00           H  
ATOM    226  HD2 LYS A 111      40.357   8.287   7.218  1.00  0.00           H  
ATOM    227  HE3 LYS A 111      41.066   8.863   9.560  1.00  0.00           H  
ATOM    228  HE2 LYS A 111      42.580   8.004   9.303  1.00  0.00           H  
ATOM    229  HZ1 LYS A 111      39.889   6.829   9.097  1.00  0.00           H  
ATOM    230  HZ2 LYS A 111      41.306   6.016   8.891  1.00  0.00           H  
ATOM    231  HZ3 LYS A 111      40.927   6.643  10.371  1.00  0.00           H  
ATOM    232  N   LEU A 112      40.936  11.545   2.940  1.00 18.52           N  
ATOM    233  CA  LEU A 112      40.763  11.728   1.496  1.00 18.11           C  
ATOM    234  C   LEU A 112      41.410  13.032   0.982  1.00 18.62           C  
ATOM    235  O   LEU A 112      41.971  13.042  -0.114  1.00 18.72           O  
ATOM    236  CB  LEU A 112      39.247  11.672   1.182  1.00 18.15           C  
ATOM    237  CG  LEU A 112      38.867  11.693  -0.316  1.00 19.29           C  
ATOM    238  CD1 LEU A 112      39.399  10.461  -1.070  1.00 20.79           C  
ATOM    239  CD2 LEU A 112      37.350  11.890  -0.520  1.00 18.97           C  
ATOM    240  H   LEU A 112      40.087  11.568   3.490  1.00  0.00           H  
ATOM    241  HA  LEU A 112      41.261  10.893   1.002  1.00  0.00           H  
ATOM    242  HB3 LEU A 112      38.758  12.509   1.679  1.00  0.00           H  
ATOM    243  HB2 LEU A 112      38.825  10.777   1.634  1.00  0.00           H  
ATOM    244  HG  LEU A 112      39.335  12.569  -0.760  1.00  0.00           H  
ATOM    245 HD11 LEU A 112      38.644  10.027  -1.721  1.00  0.00           H  
ATOM    246 HD12 LEU A 112      40.246  10.732  -1.701  1.00  0.00           H  
ATOM    247 HD13 LEU A 112      39.729   9.672  -0.395  1.00  0.00           H  
ATOM    248 HD21 LEU A 112      37.165  12.635  -1.293  1.00  0.00           H  
ATOM    249 HD22 LEU A 112      36.844  10.976  -0.827  1.00  0.00           H  
ATOM    250 HD23 LEU A 112      36.856  12.240   0.386  1.00  0.00           H  
ATOM    251  N   LEU A 113      41.341  14.087   1.808  1.00 18.70           N  
ATOM    252  CA  LEU A 113      41.900  15.414   1.559  1.00 18.77           C  
ATOM    253  C   LEU A 113      43.367  15.567   2.027  1.00 20.09           C  
ATOM    254  O   LEU A 113      43.898  16.671   1.951  1.00 20.28           O  
ATOM    255  CB  LEU A 113      40.987  16.444   2.253  1.00 18.91           C  
ATOM    256  CG  LEU A 113      39.603  16.634   1.602  1.00 21.50           C  
ATOM    257  CD1 LEU A 113      38.673  17.456   2.510  1.00 21.32           C  
ATOM    258  CD2 LEU A 113      39.702  17.251   0.200  1.00 22.16           C  
ATOM    259  H   LEU A 113      40.856  13.979   2.689  1.00  0.00           H  
ATOM    260  HA  LEU A 113      41.893  15.607   0.486  1.00  0.00           H  
ATOM    261  HB3 LEU A 113      41.463  17.417   2.248  1.00  0.00           H  
ATOM    262  HB2 LEU A 113      40.876  16.165   3.301  1.00  0.00           H  
ATOM    263  HG  LEU A 113      39.142  15.652   1.491  1.00  0.00           H  
ATOM    264 HD11 LEU A 113      37.631  17.199   2.326  1.00  0.00           H  
ATOM    265 HD12 LEU A 113      38.869  17.272   3.566  1.00  0.00           H  
ATOM    266 HD13 LEU A 113      38.783  18.527   2.342  1.00  0.00           H  
ATOM    267 HD21 LEU A 113      39.012  18.085   0.065  1.00  0.00           H  
ATOM    268 HD22 LEU A 113      40.700  17.625  -0.018  1.00  0.00           H  
ATOM    269 HD23 LEU A 113      39.474  16.499  -0.552  1.00  0.00           H  
ATOM    270  N   GLN A 114      44.013  14.483   2.498  1.00 19.91           N  
ATOM    271  CA  GLN A 114      45.418  14.434   2.942  1.00 21.17           C  
ATOM    272  C   GLN A 114      45.715  15.305   4.188  1.00 20.81           C  
ATOM    273  O   GLN A 114      46.840  15.780   4.344  1.00 24.10           O  
ATOM    274  CB  GLN A 114      46.381  14.740   1.764  1.00 22.49           C  
ATOM    275  CG  GLN A 114      46.261  13.763   0.579  1.00 23.81           C  
ATOM    276  CD  GLN A 114      47.000  14.285  -0.652  1.00 24.77           C  
ATOM    277  OE1 GLN A 114      46.374  14.743  -1.605  1.00 27.78           O  
ATOM    278  NE2 GLN A 114      48.333  14.229  -0.635  1.00 26.62           N  
ATOM    279  H   GLN A 114      43.516  13.603   2.542  1.00  0.00           H  
ATOM    280  HA  GLN A 114      45.596  13.404   3.253  1.00  0.00           H  
ATOM    281  HB3 GLN A 114      47.414  14.714   2.113  1.00  0.00           H  
ATOM    282  HB2 GLN A 114      46.224  15.758   1.410  1.00  0.00           H  
ATOM    283  HG3 GLN A 114      45.216  13.624   0.302  1.00  0.00           H  
ATOM    284  HG2 GLN A 114      46.640  12.779   0.854  1.00  0.00           H  
ATOM    285 HE22 GLN A 114      48.861  14.574  -1.423  1.00  0.00           H  
ATOM    286 HE21 GLN A 114      48.822  13.857   0.166  1.00  0.00           H  
ATOM    287  N   GLY A 115      44.705  15.491   5.051  1.00 18.52           N  
ATOM    288  CA  GLY A 115      44.770  16.288   6.274  1.00 19.04           C  
ATOM    289  C   GLY A 115      43.603  17.285   6.359  1.00 17.02           C  
ATOM    290  O   GLY A 115      43.386  17.830   7.440  1.00 18.66           O  
ATOM    291  H   GLY A 115      43.822  15.030   4.867  1.00  0.00           H  
ATOM    292  HA3 GLY A 115      45.705  16.846   6.350  1.00  0.00           H  
ATOM    293  HA2 GLY A 115      44.722  15.614   7.130  1.00  0.00           H  
ATOM    294  N   GLY A 116      42.857  17.524   5.263  1.00 15.87           N  
ATOM    295  CA  GLY A 116      41.703  18.425   5.245  1.00 14.66           C  
ATOM    296  C   GLY A 116      41.838  19.497   4.152  1.00 14.23           C  
ATOM    297  O   GLY A 116      42.588  19.371   3.184  1.00 14.98           O  
ATOM    298  H   GLY A 116      43.069  17.030   4.409  1.00  0.00           H  
ATOM    299  HA3 GLY A 116      41.545  18.912   6.209  1.00  0.00           H  
ATOM    300  HA2 GLY A 116      40.807  17.837   5.051  1.00  0.00           H  
ATOM    301  N   ILE A 117      41.020  20.549   4.286  1.00 12.49           N  
ATOM    302  CA  ILE A 117      40.885  21.656   3.341  1.00 11.37           C  
ATOM    303  C   ILE A 117      42.121  22.569   3.372  1.00 10.95           C  
ATOM    304  O   ILE A 117      42.419  23.181   4.397  1.00 12.19           O  
ATOM    305  CB  ILE A 117      39.590  22.462   3.632  1.00 10.73           C  
ATOM    306  CG1 ILE A 117      38.338  21.597   3.359  1.00 12.81           C  
ATOM    307  CG2 ILE A 117      39.484  23.839   2.946  1.00 12.58           C  
ATOM    308  CD1 ILE A 117      37.970  21.413   1.880  1.00 14.44           C  
ATOM    309  H   ILE A 117      40.439  20.619   5.113  1.00  0.00           H  
ATOM    310  HA  ILE A 117      40.802  21.224   2.342  1.00  0.00           H  
ATOM    311  HB  ILE A 117      39.580  22.665   4.704  1.00  0.00           H  
ATOM    312 HG13 ILE A 117      37.493  22.054   3.859  1.00  0.00           H  
ATOM    313 HG12 ILE A 117      38.442  20.618   3.825  1.00  0.00           H  
ATOM    314 HG21 ILE A 117      38.524  24.301   3.170  1.00  0.00           H  
ATOM    315 HG22 ILE A 117      40.245  24.528   3.308  1.00  0.00           H  
ATOM    316 HG23 ILE A 117      39.584  23.764   1.863  1.00  0.00           H  
ATOM    317 HD11 ILE A 117      37.241  20.610   1.765  1.00  0.00           H  
ATOM    318 HD12 ILE A 117      37.524  22.323   1.475  1.00  0.00           H  
ATOM    319 HD13 ILE A 117      38.835  21.162   1.267  1.00  0.00           H  
ATOM    320  N   GLU A 118      42.825  22.595   2.235  1.00 10.51           N  
ATOM    321  CA  GLU A 118      44.147  23.181   2.082  1.00 12.58           C  
ATOM    322  C   GLU A 118      44.075  24.707   1.920  1.00 12.88           C  
ATOM    323  O   GLU A 118      43.345  25.194   1.055  1.00 12.57           O  
ATOM    324  CB  GLU A 118      44.795  22.493   0.866  1.00 15.64           C  
ATOM    325  CG  GLU A 118      46.286  22.787   0.688  1.00 21.41           C  
ATOM    326  CD  GLU A 118      46.860  22.026  -0.502  1.00 20.95           C  
ATOM    327  OE1 GLU A 118      46.763  22.566  -1.625  1.00 23.24           O  
ATOM    328  OE2 GLU A 118      47.355  20.901  -0.267  1.00 26.48           O1-
ATOM    329  H   GLU A 118      42.461  22.128   1.413  1.00  0.00           H  
ATOM    330  HA  GLU A 118      44.735  22.936   2.970  1.00  0.00           H  
ATOM    331  HB3 GLU A 118      44.269  22.785  -0.043  1.00  0.00           H  
ATOM    332  HB2 GLU A 118      44.661  21.414   0.952  1.00  0.00           H  
ATOM    333  HG3 GLU A 118      46.804  22.471   1.587  1.00  0.00           H  
ATOM    334  HG2 GLU A 118      46.473  23.853   0.558  1.00  0.00           H  
ATOM    335  N   THR A 119      44.865  25.422   2.736  1.00 11.45           N  
ATOM    336  CA  THR A 119      45.069  26.864   2.616  1.00 11.27           C  
ATOM    337  C   THR A 119      46.115  27.177   1.528  1.00 11.98           C  
ATOM    338  O   THR A 119      47.070  26.419   1.356  1.00 12.27           O  
ATOM    339  CB  THR A 119      45.531  27.493   3.957  1.00 11.65           C  
ATOM    340  OG1 THR A 119      46.839  27.110   4.338  1.00 12.69           O  
ATOM    341  CG2 THR A 119      44.554  27.280   5.124  1.00 11.67           C  
ATOM    342  H   THR A 119      45.423  24.955   3.439  1.00  0.00           H  
ATOM    343  HA  THR A 119      44.134  27.335   2.329  1.00  0.00           H  
ATOM    344  HB  THR A 119      45.575  28.566   3.799  1.00  0.00           H  
ATOM    345  HG1 THR A 119      47.452  27.410   3.661  1.00  0.00           H  
ATOM    346 HG21 THR A 119      44.922  27.750   6.036  1.00  0.00           H  
ATOM    347 HG22 THR A 119      43.586  27.728   4.904  1.00  0.00           H  
ATOM    348 HG23 THR A 119      44.386  26.225   5.339  1.00  0.00           H  
ATOM    349  N   GLY A 120      45.901  28.297   0.819  1.00 10.27           N  
ATOM    350  CA  GLY A 120      46.746  28.733  -0.291  1.00 10.55           C  
ATOM    351  C   GLY A 120      46.262  28.188  -1.646  1.00 10.39           C  
ATOM    352  O   GLY A 120      46.951  28.392  -2.644  1.00 11.43           O  
ATOM    353  H   GLY A 120      45.094  28.872   1.022  1.00  0.00           H  
ATOM    354  HA3 GLY A 120      47.788  28.451  -0.133  1.00  0.00           H  
ATOM    355  HA2 GLY A 120      46.719  29.819  -0.324  1.00  0.00           H  
ATOM    356  N   SER A 121      45.099  27.513  -1.697  1.00 10.13           N  
ATOM    357  CA  SER A 121      44.524  26.919  -2.905  1.00  9.86           C  
ATOM    358  C   SER A 121      42.986  26.908  -2.844  1.00  9.08           C  
ATOM    359  O   SER A 121      42.402  27.106  -1.775  1.00  8.68           O  
ATOM    360  CB  SER A 121      45.145  25.518  -3.129  1.00 13.87           C  
ATOM    361  OG  SER A 121      44.692  24.562  -2.189  1.00 19.34           O  
ATOM    362  H   SER A 121      44.568  27.369  -0.850  1.00  0.00           H  
ATOM    363  HA  SER A 121      44.792  27.548  -3.756  1.00  0.00           H  
ATOM    364  HB3 SER A 121      46.234  25.560  -3.095  1.00  0.00           H  
ATOM    365  HB2 SER A 121      44.884  25.158  -4.124  1.00  0.00           H  
ATOM    366  HG  SER A 121      45.348  23.856  -2.133  1.00  0.00           H  
ATOM    367  N   ILE A 122      42.366  26.679  -4.014  1.00  9.44           N  
ATOM    368  CA  ILE A 122      40.917  26.563  -4.180  1.00 10.10           C  
ATOM    369  C   ILE A 122      40.478  25.097  -3.984  1.00 11.37           C  
ATOM    370  O   ILE A 122      41.164  24.182  -4.435  1.00 12.71           O  
ATOM    371  CB  ILE A 122      40.461  27.061  -5.592  1.00 10.40           C  
ATOM    372  CG1 ILE A 122      40.798  28.562  -5.785  1.00 13.97           C  
ATOM    373  CG2 ILE A 122      38.961  26.820  -5.902  1.00 12.37           C  
ATOM    374  CD1 ILE A 122      40.592  29.083  -7.215  1.00 14.82           C  
ATOM    375  H   ILE A 122      42.918  26.518  -4.844  1.00  0.00           H  
ATOM    376  HA  ILE A 122      40.420  27.177  -3.432  1.00  0.00           H  
ATOM    377  HB  ILE A 122      41.036  26.505  -6.334  1.00  0.00           H  
ATOM    378 HG13 ILE A 122      41.832  28.761  -5.503  1.00  0.00           H  
ATOM    379 HG12 ILE A 122      40.190  29.159  -5.107  1.00  0.00           H  
ATOM    380 HG21 ILE A 122      38.682  27.214  -6.879  1.00  0.00           H  
ATOM    381 HG22 ILE A 122      38.702  25.763  -5.928  1.00  0.00           H  
ATOM    382 HG23 ILE A 122      38.322  27.300  -5.160  1.00  0.00           H  
ATOM    383 HD11 ILE A 122      41.232  29.943  -7.407  1.00  0.00           H  
ATOM    384 HD12 ILE A 122      40.827  28.322  -7.960  1.00  0.00           H  
ATOM    385 HD13 ILE A 122      39.563  29.406  -7.375  1.00  0.00           H  
ATOM    386  N   THR A 123      39.315  24.911  -3.347  1.00  9.56           N  
ATOM    387  CA  THR A 123      38.582  23.651  -3.311  1.00  9.79           C  
ATOM    388  C   THR A 123      37.219  23.889  -3.975  1.00  8.71           C  
ATOM    389  O   THR A 123      36.522  24.821  -3.581  1.00 10.46           O  
ATOM    390  CB  THR A 123      38.323  23.153  -1.867  1.00 10.66           C  
ATOM    391  OG1 THR A 123      39.554  23.051  -1.180  1.00 13.42           O  
ATOM    392  CG2 THR A 123      37.637  21.776  -1.813  1.00 10.55           C  
ATOM    393  H   THR A 123      38.834  25.709  -2.952  1.00  0.00           H  
ATOM    394  HA  THR A 123      39.124  22.880  -3.857  1.00  0.00           H  
ATOM    395  HB  THR A 123      37.713  23.875  -1.322  1.00  0.00           H  
ATOM    396  HG1 THR A 123      39.950  23.927  -1.155  1.00  0.00           H  
ATOM    397 HG21 THR A 123      37.529  21.429  -0.788  1.00  0.00           H  
ATOM    398 HG22 THR A 123      36.636  21.799  -2.244  1.00  0.00           H  
ATOM    399 HG23 THR A 123      38.214  21.025  -2.354  1.00  0.00           H  
ATOM    400  N   GLU A 124      36.875  23.059  -4.969  1.00  9.35           N  
ATOM    401  CA  GLU A 124      35.646  23.182  -5.748  1.00  9.53           C  
ATOM    402  C   GLU A 124      34.743  21.972  -5.489  1.00 10.21           C  
ATOM    403  O   GLU A 124      35.113  20.856  -5.845  1.00 10.78           O  
ATOM    404  CB  GLU A 124      36.013  23.379  -7.231  1.00 12.39           C  
ATOM    405  CG  GLU A 124      34.793  23.442  -8.169  1.00 13.73           C  
ATOM    406  CD  GLU A 124      35.162  23.819  -9.602  1.00 17.73           C  
ATOM    407  OE1 GLU A 124      36.197  23.329 -10.106  1.00 16.72           O  
ATOM    408  OE2 GLU A 124      34.384  24.598 -10.190  1.00 18.68           O1-
ATOM    409  H   GLU A 124      37.492  22.297  -5.222  1.00  0.00           H  
ATOM    410  HA  GLU A 124      35.091  24.065  -5.439  1.00  0.00           H  
ATOM    411  HB3 GLU A 124      36.682  22.578  -7.548  1.00  0.00           H  
ATOM    412  HB2 GLU A 124      36.589  24.301  -7.329  1.00  0.00           H  
ATOM    413  HG3 GLU A 124      34.073  24.169  -7.791  1.00  0.00           H  
ATOM    414  HG2 GLU A 124      34.276  22.484  -8.195  1.00  0.00           H  
ATOM    415  N   MET A 125      33.581  22.222  -4.867  1.00 10.59           N  
ATOM    416  CA  MET A 125      32.653  21.189  -4.414  1.00 11.22           C  
ATOM    417  C   MET A 125      31.419  21.130  -5.320  1.00 12.28           C  
ATOM    418  O   MET A 125      30.496  21.929  -5.160  1.00 12.87           O  
ATOM    419  CB  MET A 125      32.287  21.441  -2.939  1.00 13.67           C  
ATOM    420  CG  MET A 125      33.520  21.522  -2.022  1.00 14.05           C  
ATOM    421  SD  MET A 125      33.178  21.331  -0.256  1.00 21.89           S  
ATOM    422  CE  MET A 125      32.065  22.732  -0.001  1.00 16.55           C  
ATOM    423  H   MET A 125      33.350  23.173  -4.609  1.00  0.00           H  
ATOM    424  HA  MET A 125      33.134  20.213  -4.454  1.00  0.00           H  
ATOM    425  HB3 MET A 125      31.619  20.655  -2.587  1.00  0.00           H  
ATOM    426  HB2 MET A 125      31.729  22.375  -2.855  1.00  0.00           H  
ATOM    427  HG3 MET A 125      34.031  22.475  -2.166  1.00  0.00           H  
ATOM    428  HG2 MET A 125      34.234  20.747  -2.297  1.00  0.00           H  
ATOM    429  HE1 MET A 125      31.880  22.877   1.062  1.00  0.00           H  
ATOM    430  HE2 MET A 125      32.498  23.645  -0.406  1.00  0.00           H  
ATOM    431  HE3 MET A 125      31.112  22.554  -0.498  1.00  0.00           H  
ATOM    432  N   PHE A 126      31.432  20.163  -6.249  1.00 13.37           N  
ATOM    433  CA  PHE A 126      30.314  19.838  -7.130  1.00 14.46           C  
ATOM    434  C   PHE A 126      29.190  19.115  -6.371  1.00 16.95           C  
ATOM    435  O   PHE A 126      29.474  18.203  -5.593  1.00 16.20           O  
ATOM    436  CB  PHE A 126      30.806  18.969  -8.305  1.00 13.72           C  
ATOM    437  CG  PHE A 126      31.693  19.684  -9.304  1.00 15.70           C  
ATOM    438  CD1 PHE A 126      33.093  19.705  -9.135  1.00 16.05           C  
ATOM    439  CD2 PHE A 126      31.114  20.461 -10.330  1.00 15.36           C  
ATOM    440  CE1 PHE A 126      33.885  20.423 -10.018  1.00 16.76           C  
ATOM    441  CE2 PHE A 126      31.926  21.178 -11.199  1.00 16.46           C  
ATOM    442  CZ  PHE A 126      33.306  21.153 -11.048  1.00 15.73           C  
ATOM    443  H   PHE A 126      32.230  19.543  -6.306  1.00  0.00           H  
ATOM    444  HA  PHE A 126      29.924  20.768  -7.541  1.00  0.00           H  
ATOM    445  HB3 PHE A 126      29.950  18.571  -8.853  1.00  0.00           H  
ATOM    446  HB2 PHE A 126      31.346  18.101  -7.928  1.00  0.00           H  
ATOM    447  HD1 PHE A 126      33.559  19.153  -8.333  1.00  0.00           H  
ATOM    448  HD2 PHE A 126      30.040  20.500 -10.444  1.00  0.00           H  
ATOM    449  HE1 PHE A 126      34.955  20.425  -9.895  1.00  0.00           H  
ATOM    450  HE2 PHE A 126      31.481  21.765 -11.989  1.00  0.00           H  
ATOM    451  HZ  PHE A 126      33.932  21.718 -11.723  1.00  0.00           H  
ATOM    452  N   GLY A 127      27.943  19.516  -6.655  1.00 19.76           N  
ATOM    453  CA  GLY A 127      26.737  18.920  -6.094  1.00 22.59           C  
ATOM    454  C   GLY A 127      25.755  20.031  -5.708  1.00 24.79           C  
ATOM    455  O   GLY A 127      26.148  21.149  -5.370  1.00 24.48           O  
ATOM    456  H   GLY A 127      27.810  20.310  -7.268  1.00  0.00           H  
ATOM    457  HA3 GLY A 127      26.949  18.318  -5.210  1.00  0.00           H  
ATOM    458  HA2 GLY A 127      26.290  18.261  -6.840  1.00  0.00           H  
ATOM    459  N   GLU A 128      24.460  19.682  -5.732  1.00 27.02           N  
ATOM    460  CA  GLU A 128      23.332  20.531  -5.339  1.00 28.56           C  
ATOM    461  C   GLU A 128      23.213  20.679  -3.812  1.00 27.92           C  
ATOM    462  O   GLU A 128      23.947  20.036  -3.060  1.00 27.36           O  
ATOM    463  CB  GLU A 128      22.037  19.921  -5.931  1.00 31.81           C  
ATOM    464  CG  GLU A 128      21.988  19.878  -7.473  1.00 36.61           C  
ATOM    465  CD  GLU A 128      22.059  21.263  -8.122  1.00 39.77           C  
ATOM    466  OE1 GLU A 128      21.305  22.150  -7.664  1.00 42.32           O  
ATOM    467  OE2 GLU A 128      22.872  21.412  -9.059  1.00 41.49           O1-
ATOM    468  H   GLU A 128      24.213  18.748  -6.024  1.00  0.00           H  
ATOM    469  HA  GLU A 128      23.487  21.533  -5.744  1.00  0.00           H  
ATOM    470  HB3 GLU A 128      21.162  20.467  -5.574  1.00  0.00           H  
ATOM    471  HB2 GLU A 128      21.911  18.906  -5.552  1.00  0.00           H  
ATOM    472  HG3 GLU A 128      21.059  19.406  -7.795  1.00  0.00           H  
ATOM    473  HG2 GLU A 128      22.794  19.254  -7.861  1.00  0.00           H  
ATOM    474  N   PHE A 129      22.263  21.517  -3.369  1.00 26.59           N  
ATOM    475  CA  PHE A 129      21.883  21.626  -1.961  1.00 26.34           C  
ATOM    476  C   PHE A 129      21.257  20.308  -1.461  1.00 26.38           C  
ATOM    477  O   PHE A 129      20.453  19.702  -2.169  1.00 26.54           O  
ATOM    478  CB  PHE A 129      20.972  22.857  -1.776  1.00 26.99           C  
ATOM    479  CG  PHE A 129      20.571  23.169  -0.344  1.00 27.71           C  
ATOM    480  CD1 PHE A 129      21.536  23.630   0.576  1.00 26.29           C  
ATOM    481  CD2 PHE A 129      19.258  22.919   0.108  1.00 27.59           C  
ATOM    482  CE1 PHE A 129      21.181  23.868   1.897  1.00 27.10           C  
ATOM    483  CE2 PHE A 129      18.921  23.168   1.432  1.00 27.95           C  
ATOM    484  CZ  PHE A 129      19.877  23.645   2.320  1.00 28.18           C  
ATOM    485  H   PHE A 129      21.688  22.019  -4.032  1.00  0.00           H  
ATOM    486  HA  PHE A 129      22.798  21.803  -1.392  1.00  0.00           H  
ATOM    487  HB3 PHE A 129      20.076  22.757  -2.390  1.00  0.00           H  
ATOM    488  HB2 PHE A 129      21.495  23.736  -2.155  1.00  0.00           H  
ATOM    489  HD1 PHE A 129      22.554  23.798   0.258  1.00  0.00           H  
ATOM    490  HD2 PHE A 129      18.511  22.537  -0.573  1.00  0.00           H  
ATOM    491  HE1 PHE A 129      21.922  24.226   2.596  1.00  0.00           H  
ATOM    492  HE2 PHE A 129      17.912  22.988   1.772  1.00  0.00           H  
ATOM    493  HZ  PHE A 129      19.605  23.840   3.347  1.00  0.00           H  
ATOM    494  N   ARG A 130      21.683  19.895  -0.259  1.00 25.28           N  
ATOM    495  CA  ARG A 130      21.431  18.622   0.426  1.00 24.10           C  
ATOM    496  C   ARG A 130      22.383  17.471   0.030  1.00 21.02           C  
ATOM    497  O   ARG A 130      22.172  16.367   0.526  1.00 20.30           O  
ATOM    498  CB  ARG A 130      19.938  18.211   0.464  1.00 27.41           C  
ATOM    499  CG  ARG A 130      19.015  19.300   1.038  1.00 32.24           C  
ATOM    500  CD  ARG A 130      17.558  18.843   1.163  1.00 38.42           C  
ATOM    501  NE  ARG A 130      16.763  19.816   1.923  1.00 44.65           N  
ATOM    502  CZ  ARG A 130      15.439  19.748   2.141  1.00 48.26           C  
ATOM    503  NH1 ARG A 130      14.703  18.737   1.658  1.00 50.05           N  
ATOM    504  NH2 ARG A 130      14.845  20.709   2.860  1.00 49.61           N1+
ATOM    505  H   ARG A 130      22.334  20.493   0.237  1.00  0.00           H  
ATOM    506  HA  ARG A 130      21.699  18.825   1.463  1.00  0.00           H  
ATOM    507  HB3 ARG A 130      19.837  17.328   1.096  1.00  0.00           H  
ATOM    508  HB2 ARG A 130      19.593  17.906  -0.525  1.00  0.00           H  
ATOM    509  HG3 ARG A 130      19.034  20.134   0.339  1.00  0.00           H  
ATOM    510  HG2 ARG A 130      19.382  19.689   1.989  1.00  0.00           H  
ATOM    511  HD3 ARG A 130      17.470  17.825   1.543  1.00  0.00           H  
ATOM    512  HD2 ARG A 130      17.117  18.848   0.165  1.00  0.00           H  
ATOM    513  HE  ARG A 130      17.278  20.590   2.317  1.00  0.00           H  
ATOM    514 HH12 ARG A 130      13.709  18.693   1.830  1.00  0.00           H  
ATOM    515 HH11 ARG A 130      15.144  18.010   1.114  1.00  0.00           H  
ATOM    516 HH22 ARG A 130      13.852  20.676   3.038  1.00  0.00           H  
ATOM    517 HH21 ARG A 130      15.386  21.477   3.233  1.00  0.00           H  
ATOM    518  N   THR A 131      23.439  17.727  -0.769  1.00 19.13           N  
ATOM    519  CA  THR A 131      24.528  16.761  -1.023  1.00 17.15           C  
ATOM    520  C   THR A 131      25.689  16.870  -0.003  1.00 16.43           C  
ATOM    521  O   THR A 131      26.547  15.986   0.012  1.00 15.57           O  
ATOM    522  CB  THR A 131      25.137  16.904  -2.447  1.00 19.70           C  
ATOM    523  OG1 THR A 131      25.905  18.084  -2.607  1.00 21.01           O  
ATOM    524  CG2 THR A 131      24.099  16.787  -3.574  1.00 22.19           C  
ATOM    525  H   THR A 131      23.559  18.651  -1.160  1.00  0.00           H  
ATOM    526  HA  THR A 131      24.132  15.746  -0.947  1.00  0.00           H  
ATOM    527  HB  THR A 131      25.839  16.081  -2.595  1.00  0.00           H  
ATOM    528  HG1 THR A 131      25.302  18.822  -2.755  1.00  0.00           H  
ATOM    529 HG21 THR A 131      24.572  16.884  -4.552  1.00  0.00           H  
ATOM    530 HG22 THR A 131      23.608  15.814  -3.544  1.00  0.00           H  
ATOM    531 HG23 THR A 131      23.321  17.546  -3.503  1.00  0.00           H  
ATOM    532  N   GLY A 132      25.684  17.915   0.840  1.00 15.23           N  
ATOM    533  CA  GLY A 132      26.675  18.156   1.887  1.00 14.02           C  
ATOM    534  C   GLY A 132      27.569  19.368   1.578  1.00 13.72           C  
ATOM    535  O   GLY A 132      28.416  19.685   2.406  1.00 13.81           O  
ATOM    536  H   GLY A 132      24.935  18.592   0.778  1.00  0.00           H  
ATOM    537  HA3 GLY A 132      27.302  17.283   2.071  1.00  0.00           H  
ATOM    538  HA2 GLY A 132      26.139  18.358   2.812  1.00  0.00           H  
ATOM    539  N   LYS A 133      27.397  20.050   0.429  1.00 12.58           N  
ATOM    540  CA  LYS A 133      28.219  21.189  -0.003  1.00 12.45           C  
ATOM    541  C   LYS A 133      28.106  22.435   0.901  1.00 11.78           C  
ATOM    542  O   LYS A 133      29.140  22.971   1.299  1.00 12.85           O  
ATOM    543  CB  LYS A 133      27.957  21.490  -1.497  1.00 13.99           C  
ATOM    544  CG  LYS A 133      26.520  21.917  -1.870  1.00 16.59           C  
ATOM    545  CD  LYS A 133      26.387  23.412  -2.194  1.00 19.12           C  
ATOM    546  CE  LYS A 133      24.946  23.834  -2.513  1.00 21.74           C  
ATOM    547  NZ  LYS A 133      24.877  25.246  -2.924  1.00 23.48           N1+
ATOM    548  H   LYS A 133      26.678  19.754  -0.215  1.00  0.00           H  
ATOM    549  HA  LYS A 133      29.257  20.858   0.068  1.00  0.00           H  
ATOM    550  HB3 LYS A 133      28.205  20.596  -2.071  1.00  0.00           H  
ATOM    551  HB2 LYS A 133      28.665  22.244  -1.845  1.00  0.00           H  
ATOM    552  HG3 LYS A 133      25.813  21.644  -1.086  1.00  0.00           H  
ATOM    553  HG2 LYS A 133      26.214  21.346  -2.745  1.00  0.00           H  
ATOM    554  HD3 LYS A 133      27.015  23.639  -3.053  1.00  0.00           H  
ATOM    555  HD2 LYS A 133      26.769  24.008  -1.364  1.00  0.00           H  
ATOM    556  HE3 LYS A 133      24.307  23.685  -1.643  1.00  0.00           H  
ATOM    557  HE2 LYS A 133      24.544  23.227  -3.323  1.00  0.00           H  
ATOM    558  HZ1 LYS A 133      25.314  25.825  -2.214  1.00  0.00           H  
ATOM    559  HZ2 LYS A 133      25.380  25.370  -3.790  1.00  0.00           H  
ATOM    560  HZ3 LYS A 133      23.916  25.527  -3.051  1.00  0.00           H  
ATOM    561  N   THR A 134      26.876  22.844   1.256  1.00 12.16           N  
ATOM    562  CA  THR A 134      26.615  23.953   2.179  1.00 12.03           C  
ATOM    563  C   THR A 134      26.898  23.564   3.646  1.00 11.44           C  
ATOM    564  O   THR A 134      27.345  24.426   4.402  1.00 11.86           O  
ATOM    565  CB  THR A 134      25.156  24.480   2.056  1.00 12.33           C  
ATOM    566  OG1 THR A 134      24.950  24.950   0.739  1.00 14.07           O  
ATOM    567  CG2 THR A 134      24.744  25.600   3.026  1.00 14.49           C  
ATOM    568  H   THR A 134      26.062  22.346   0.922  1.00  0.00           H  
ATOM    569  HA  THR A 134      27.287  24.774   1.918  1.00  0.00           H  
ATOM    570  HB  THR A 134      24.456  23.665   2.211  1.00  0.00           H  
ATOM    571  HG1 THR A 134      25.471  25.755   0.620  1.00  0.00           H  
ATOM    572 HG21 THR A 134      23.741  25.961   2.802  1.00  0.00           H  
ATOM    573 HG22 THR A 134      24.723  25.254   4.060  1.00  0.00           H  
ATOM    574 HG23 THR A 134      25.423  26.449   2.963  1.00  0.00           H  
ATOM    575  N   GLN A 135      26.695  22.285   4.021  1.00 11.19           N  
ATOM    576  CA  GLN A 135      27.016  21.777   5.359  1.00  9.68           C  
ATOM    577  C   GLN A 135      28.525  21.720   5.647  1.00 10.76           C  
ATOM    578  O   GLN A 135      28.916  22.042   6.769  1.00  9.99           O  
ATOM    579  CB  GLN A 135      26.375  20.394   5.622  1.00 12.98           C  
ATOM    580  CG  GLN A 135      24.831  20.294   5.695  1.00 15.40           C  
ATOM    581  CD  GLN A 135      24.087  21.572   6.083  1.00 19.13           C  
ATOM    582  OE1 GLN A 135      23.384  22.154   5.263  1.00 22.64           O  
ATOM    583  NE2 GLN A 135      24.244  22.021   7.329  1.00 16.98           N  
ATOM    584  H   GLN A 135      26.310  21.623   3.360  1.00  0.00           H  
ATOM    585  HA  GLN A 135      26.618  22.494   6.077  1.00  0.00           H  
ATOM    586  HB3 GLN A 135      26.755  20.024   6.576  1.00  0.00           H  
ATOM    587  HB2 GLN A 135      26.737  19.683   4.879  1.00  0.00           H  
ATOM    588  HG3 GLN A 135      24.545  19.508   6.391  1.00  0.00           H  
ATOM    589  HG2 GLN A 135      24.454  19.967   4.729  1.00  0.00           H  
ATOM    590 HE22 GLN A 135      23.811  22.893   7.597  1.00  0.00           H  
ATOM    591 HE21 GLN A 135      24.852  21.538   7.977  1.00  0.00           H  
ATOM    592  N   ILE A 136      29.342  21.359   4.641  1.00  9.71           N  
ATOM    593  CA  ILE A 136      30.804  21.433   4.713  1.00 10.04           C  
ATOM    594  C   ILE A 136      31.288  22.891   4.865  1.00 10.64           C  
ATOM    595  O   ILE A 136      32.145  23.133   5.709  1.00  9.71           O  
ATOM    596  CB  ILE A 136      31.503  20.744   3.497  1.00  9.93           C  
ATOM    597  CG1 ILE A 136      31.351  19.206   3.559  1.00 12.11           C  
ATOM    598  CG2 ILE A 136      33.000  21.085   3.335  1.00 12.14           C  
ATOM    599  CD1 ILE A 136      31.666  18.494   2.234  1.00 10.81           C  
ATOM    600  H   ILE A 136      28.952  21.073   3.753  1.00  0.00           H  
ATOM    601  HA  ILE A 136      31.111  20.900   5.615  1.00  0.00           H  
ATOM    602  HB  ILE A 136      30.992  21.085   2.595  1.00  0.00           H  
ATOM    603 HG13 ILE A 136      30.340  18.934   3.855  1.00  0.00           H  
ATOM    604 HG12 ILE A 136      32.001  18.809   4.339  1.00  0.00           H  
ATOM    605 HG21 ILE A 136      33.471  20.491   2.553  1.00  0.00           H  
ATOM    606 HG22 ILE A 136      33.148  22.127   3.056  1.00  0.00           H  
ATOM    607 HG23 ILE A 136      33.548  20.892   4.258  1.00  0.00           H  
ATOM    608 HD11 ILE A 136      31.062  17.596   2.125  1.00  0.00           H  
ATOM    609 HD12 ILE A 136      31.464  19.131   1.373  1.00  0.00           H  
ATOM    610 HD13 ILE A 136      32.713  18.192   2.187  1.00  0.00           H  
ATOM    611  N   CYS A 137      30.681  23.831   4.115  1.00 10.36           N  
ATOM    612  CA  CYS A 137      30.945  25.273   4.207  1.00 10.00           C  
ATOM    613  C   CYS A 137      30.658  25.847   5.610  1.00  7.98           C  
ATOM    614  O   CYS A 137      31.497  26.576   6.136  1.00 10.27           O  
ATOM    615  CB  CYS A 137      30.169  26.079   3.148  1.00  8.86           C  
ATOM    616  SG  CYS A 137      30.820  25.774   1.485  1.00 13.33           S  
ATOM    617  H   CYS A 137      29.976  23.551   3.447  1.00  0.00           H  
ATOM    618  HA  CYS A 137      32.012  25.415   4.022  1.00  0.00           H  
ATOM    619  HB3 CYS A 137      30.251  27.146   3.343  1.00  0.00           H  
ATOM    620  HB2 CYS A 137      29.107  25.842   3.162  1.00  0.00           H  
ATOM    621  HG  CYS A 137      30.312  24.542   1.362  1.00  0.00           H  
ATOM    622  N   HIS A 138      29.512  25.478   6.210  1.00  8.44           N  
ATOM    623  CA  HIS A 138      29.122  25.885   7.565  1.00  7.87           C  
ATOM    624  C   HIS A 138      29.996  25.286   8.678  1.00  8.06           C  
ATOM    625  O   HIS A 138      30.211  25.964   9.682  1.00  9.19           O  
ATOM    626  CB  HIS A 138      27.642  25.548   7.818  1.00  9.77           C  
ATOM    627  CG  HIS A 138      26.678  26.563   7.274  1.00  9.79           C  
ATOM    628  ND1 HIS A 138      26.398  26.689   5.927  1.00 10.42           N  
ATOM    629  CD2 HIS A 138      25.910  27.516   7.904  1.00 10.42           C  
ATOM    630  CE1 HIS A 138      25.509  27.673   5.798  1.00 12.62           C  
ATOM    631  NE2 HIS A 138      25.166  28.218   6.958  1.00 10.74           N  
ATOM    632  H   HIS A 138      28.864  24.880   5.715  1.00  0.00           H  
ATOM    633  HA  HIS A 138      29.240  26.968   7.639  1.00  0.00           H  
ATOM    634  HB3 HIS A 138      27.441  25.465   8.888  1.00  0.00           H  
ATOM    635  HB2 HIS A 138      27.397  24.580   7.383  1.00  0.00           H  
ATOM    636  HD1 HIS A 138      26.787  26.130   5.177  1.00  0.00           H  
ATOM    637  HD2 HIS A 138      25.841  27.751   8.955  1.00  0.00           H  
ATOM    638  HE1 HIS A 138      25.111  27.990   4.846  1.00  0.00           H  
ATOM    639  N   THR A 139      30.491  24.050   8.488  1.00  7.84           N  
ATOM    640  CA  THR A 139      31.394  23.402   9.442  1.00  8.21           C  
ATOM    641  C   THR A 139      32.799  24.031   9.403  1.00  8.27           C  
ATOM    642  O   THR A 139      33.332  24.358  10.462  1.00  8.65           O  
ATOM    643  CB  THR A 139      31.525  21.872   9.222  1.00  9.18           C  
ATOM    644  OG1 THR A 139      30.238  21.293   9.202  1.00 11.07           O  
ATOM    645  CG2 THR A 139      32.337  21.147  10.313  1.00  9.48           C  
ATOM    646  H   THR A 139      30.286  23.547   7.636  1.00  0.00           H  
ATOM    647  HA  THR A 139      30.987  23.557  10.443  1.00  0.00           H  
ATOM    648  HB  THR A 139      31.979  21.669   8.250  1.00  0.00           H  
ATOM    649  HG1 THR A 139      29.785  21.597   8.409  1.00  0.00           H  
ATOM    650 HG21 THR A 139      32.244  20.065  10.221  1.00  0.00           H  
ATOM    651 HG22 THR A 139      33.398  21.387  10.253  1.00  0.00           H  
ATOM    652 HG23 THR A 139      31.988  21.417  11.310  1.00  0.00           H  
ATOM    653  N   LEU A 140      33.329  24.254   8.185  1.00  6.73           N  
ATOM    654  CA  LEU A 140      34.611  24.916   7.933  1.00  7.10           C  
ATOM    655  C   LEU A 140      34.673  26.361   8.446  1.00  8.54           C  
ATOM    656  O   LEU A 140      35.734  26.769   8.913  1.00  8.74           O  
ATOM    657  CB  LEU A 140      34.952  24.876   6.432  1.00  6.22           C  
ATOM    658  CG  LEU A 140      35.331  23.488   5.879  1.00  7.89           C  
ATOM    659  CD1 LEU A 140      35.322  23.524   4.345  1.00  9.36           C  
ATOM    660  CD2 LEU A 140      36.680  22.979   6.412  1.00 10.17           C  
ATOM    661  H   LEU A 140      32.819  23.963   7.361  1.00  0.00           H  
ATOM    662  HA  LEU A 140      35.371  24.366   8.476  1.00  0.00           H  
ATOM    663  HB3 LEU A 140      35.793  25.540   6.228  1.00  0.00           H  
ATOM    664  HB2 LEU A 140      34.107  25.285   5.876  1.00  0.00           H  
ATOM    665  HG  LEU A 140      34.577  22.770   6.195  1.00  0.00           H  
ATOM    666 HD11 LEU A 140      35.278  22.518   3.933  1.00  0.00           H  
ATOM    667 HD12 LEU A 140      34.466  24.076   3.956  1.00  0.00           H  
ATOM    668 HD13 LEU A 140      36.222  23.999   3.961  1.00  0.00           H  
ATOM    669 HD21 LEU A 140      36.881  21.964   6.070  1.00  0.00           H  
ATOM    670 HD22 LEU A 140      37.507  23.611   6.085  1.00  0.00           H  
ATOM    671 HD23 LEU A 140      36.696  22.942   7.498  1.00  0.00           H  
ATOM    672  N   ALA A 141      33.544  27.090   8.392  1.00  8.10           N  
ATOM    673  CA  ALA A 141      33.405  28.460   8.892  1.00  7.81           C  
ATOM    674  C   ALA A 141      33.652  28.628  10.405  1.00  8.11           C  
ATOM    675  O   ALA A 141      33.913  29.748  10.840  1.00  8.73           O  
ATOM    676  CB  ALA A 141      32.021  28.998   8.494  1.00  7.95           C  
ATOM    677  H   ALA A 141      32.715  26.684   7.979  1.00  0.00           H  
ATOM    678  HA  ALA A 141      34.158  29.059   8.382  1.00  0.00           H  
ATOM    679  HB1 ALA A 141      31.882  30.028   8.820  1.00  0.00           H  
ATOM    680  HB2 ALA A 141      31.893  28.985   7.412  1.00  0.00           H  
ATOM    681  HB3 ALA A 141      31.220  28.402   8.931  1.00  0.00           H  
ATOM    682  N   VAL A 142      33.591  27.524  11.167  1.00  7.57           N  
ATOM    683  CA  VAL A 142      33.804  27.498  12.612  1.00  8.68           C  
ATOM    684  C   VAL A 142      35.101  26.750  12.975  1.00  8.97           C  
ATOM    685  O   VAL A 142      35.803  27.201  13.880  1.00 10.90           O  
ATOM    686  CB  VAL A 142      32.619  26.800  13.326  1.00  8.53           C  
ATOM    687  CG1 VAL A 142      32.758  26.744  14.860  1.00  9.23           C  
ATOM    688  CG2 VAL A 142      31.278  27.445  12.942  1.00  9.18           C  
ATOM    689  H   VAL A 142      33.372  26.637  10.734  1.00  0.00           H  
ATOM    690  HA  VAL A 142      33.888  28.512  13.007  1.00  0.00           H  
ATOM    691  HB  VAL A 142      32.576  25.771  12.973  1.00  0.00           H  
ATOM    692 HG11 VAL A 142      31.839  26.388  15.321  1.00  0.00           H  
ATOM    693 HG12 VAL A 142      33.553  26.069  15.177  1.00  0.00           H  
ATOM    694 HG13 VAL A 142      32.970  27.730  15.270  1.00  0.00           H  
ATOM    695 HG21 VAL A 142      30.459  27.040  13.529  1.00  0.00           H  
ATOM    696 HG22 VAL A 142      31.293  28.524  13.088  1.00  0.00           H  
ATOM    697 HG23 VAL A 142      31.042  27.256  11.897  1.00  0.00           H  
ATOM    698  N   THR A 143      35.421  25.647  12.271  1.00  9.37           N  
ATOM    699  CA  THR A 143      36.640  24.866  12.512  1.00  9.23           C  
ATOM    700  C   THR A 143      37.926  25.558  12.015  1.00  9.03           C  
ATOM    701  O   THR A 143      38.984  25.252  12.557  1.00 10.11           O  
ATOM    702  CB  THR A 143      36.592  23.456  11.874  1.00  9.23           C  
ATOM    703  OG1 THR A 143      36.554  23.525  10.466  1.00  9.23           O  
ATOM    704  CG2 THR A 143      35.452  22.569  12.392  1.00  9.22           C  
ATOM    705  H   THR A 143      34.812  25.307  11.538  1.00  0.00           H  
ATOM    706  HA  THR A 143      36.736  24.737  13.590  1.00  0.00           H  
ATOM    707  HB  THR A 143      37.521  22.942  12.120  1.00  0.00           H  
ATOM    708  HG1 THR A 143      36.668  22.636  10.111  1.00  0.00           H  
ATOM    709 HG21 THR A 143      35.456  21.593  11.906  1.00  0.00           H  
ATOM    710 HG22 THR A 143      35.564  22.402  13.462  1.00  0.00           H  
ATOM    711 HG23 THR A 143      34.471  23.015  12.239  1.00  0.00           H  
ATOM    712  N   CYS A 144      37.833  26.510  11.066  1.00  8.10           N  
ATOM    713  CA  CYS A 144      38.949  27.376  10.657  1.00  9.39           C  
ATOM    714  C   CYS A 144      39.413  28.342  11.771  1.00  9.07           C  
ATOM    715  O   CYS A 144      40.509  28.886  11.657  1.00 10.50           O  
ATOM    716  CB  CYS A 144      38.656  28.119   9.334  1.00  9.38           C  
ATOM    717  SG  CYS A 144      37.527  29.530   9.530  1.00 12.00           S  
ATOM    718  H   CYS A 144      36.939  26.694  10.630  1.00  0.00           H  
ATOM    719  HA  CYS A 144      39.796  26.716  10.457  1.00  0.00           H  
ATOM    720  HB3 CYS A 144      38.257  27.438   8.583  1.00  0.00           H  
ATOM    721  HB2 CYS A 144      39.587  28.508   8.922  1.00  0.00           H  
ATOM    722  HG  CYS A 144      36.430  28.796   9.743  1.00  0.00           H  
ATOM    723  N   GLN A 145      38.587  28.528  12.815  1.00  8.72           N  
ATOM    724  CA  GLN A 145      38.865  29.379  13.969  1.00 10.01           C  
ATOM    725  C   GLN A 145      39.551  28.618  15.118  1.00 10.04           C  
ATOM    726  O   GLN A 145      40.074  29.280  16.015  1.00 11.00           O  
ATOM    727  CB  GLN A 145      37.551  29.984  14.491  1.00 10.49           C  
ATOM    728  CG  GLN A 145      36.697  30.696  13.423  1.00 11.33           C  
ATOM    729  CD  GLN A 145      35.471  31.360  14.043  1.00 13.67           C  
ATOM    730  OE1 GLN A 145      35.517  31.802  15.188  1.00 14.78           O  
ATOM    731  NE2 GLN A 145      34.380  31.464  13.283  1.00 10.01           N  
ATOM    732  H   GLN A 145      37.699  28.046  12.832  1.00  0.00           H  
ATOM    733  HA  GLN A 145      39.524  30.196  13.670  1.00  0.00           H  
ATOM    734  HB3 GLN A 145      37.805  30.692  15.282  1.00  0.00           H  
ATOM    735  HB2 GLN A 145      36.949  29.212  14.973  1.00  0.00           H  
ATOM    736  HG3 GLN A 145      36.373  29.992  12.656  1.00  0.00           H  
ATOM    737  HG2 GLN A 145      37.284  31.466  12.922  1.00  0.00           H  
ATOM    738 HE22 GLN A 145      33.554  31.923  13.641  1.00  0.00           H  
ATOM    739 HE21 GLN A 145      34.364  31.075  12.348  1.00  0.00           H  
ATOM    740  N   LEU A 146      39.544  27.269  15.091  1.00  9.00           N  
ATOM    741  CA  LEU A 146      40.208  26.413  16.084  1.00 10.62           C  
ATOM    742  C   LEU A 146      41.741  26.642  16.110  1.00 11.26           C  
ATOM    743  O   LEU A 146      42.302  27.057  15.093  1.00 11.50           O  
ATOM    744  CB  LEU A 146      39.928  24.918  15.772  1.00 10.21           C  
ATOM    745  CG  LEU A 146      38.516  24.389  16.100  1.00 11.36           C  
ATOM    746  CD1 LEU A 146      38.248  23.048  15.386  1.00 11.83           C  
ATOM    747  CD2 LEU A 146      38.266  24.272  17.616  1.00 15.14           C  
ATOM    748  H   LEU A 146      39.103  26.791  14.317  1.00  0.00           H  
ATOM    749  HA  LEU A 146      39.769  26.674  17.045  1.00  0.00           H  
ATOM    750  HB3 LEU A 146      40.641  24.281  16.296  1.00  0.00           H  
ATOM    751  HB2 LEU A 146      40.132  24.744  14.721  1.00  0.00           H  
ATOM    752  HG  LEU A 146      37.805  25.113  15.698  1.00  0.00           H  
ATOM    753 HD11 LEU A 146      37.191  22.946  15.144  1.00  0.00           H  
ATOM    754 HD12 LEU A 146      38.802  22.958  14.450  1.00  0.00           H  
ATOM    755 HD13 LEU A 146      38.526  22.191  15.999  1.00  0.00           H  
ATOM    756 HD21 LEU A 146      37.347  24.782  17.892  1.00  0.00           H  
ATOM    757 HD22 LEU A 146      38.165  23.238  17.944  1.00  0.00           H  
ATOM    758 HD23 LEU A 146      39.066  24.714  18.206  1.00  0.00           H  
ATOM    759  N   PRO A 147      42.402  26.281  17.235  1.00 12.58           N  
ATOM    760  CA  PRO A 147      43.855  26.011  17.280  1.00 11.87           C  
ATOM    761  C   PRO A 147      44.340  25.028  16.198  1.00 11.90           C  
ATOM    762  O   PRO A 147      43.620  24.083  15.872  1.00 12.36           O  
ATOM    763  CB  PRO A 147      44.071  25.438  18.690  1.00 13.51           C  
ATOM    764  CG  PRO A 147      42.939  26.009  19.521  1.00 13.16           C  
ATOM    765  CD  PRO A 147      41.783  26.029  18.536  1.00 12.30           C  
ATOM    766  HA  PRO A 147      44.375  26.962  17.197  1.00  0.00           H  
ATOM    767  HB3 PRO A 147      45.047  25.700  19.099  1.00  0.00           H  
ATOM    768  HB2 PRO A 147      43.994  24.349  18.685  1.00  0.00           H  
ATOM    769  HG3 PRO A 147      43.187  27.030  19.814  1.00  0.00           H  
ATOM    770  HG2 PRO A 147      42.731  25.437  20.426  1.00  0.00           H  
ATOM    771  HD2 PRO A 147      41.294  25.059  18.503  1.00  0.00           H  
ATOM    772  HD3 PRO A 147      41.051  26.785  18.821  1.00  0.00           H  
ATOM    773  N   ILE A 148      45.542  25.275  15.656  1.00 12.68           N  
ATOM    774  CA  ILE A 148      46.180  24.461  14.613  1.00 13.79           C  
ATOM    775  C   ILE A 148      46.444  22.992  15.023  1.00 12.90           C  
ATOM    776  O   ILE A 148      46.375  22.119  14.157  1.00 12.36           O  
ATOM    777  CB  ILE A 148      47.473  25.155  14.074  1.00 15.52           C  
ATOM    778  CG1 ILE A 148      47.099  26.375  13.196  1.00 19.02           C  
ATOM    779  CG2 ILE A 148      48.468  24.258  13.303  1.00 16.43           C  
ATOM    780  CD1 ILE A 148      48.206  27.435  13.087  1.00 23.77           C  
ATOM    781  H   ILE A 148      46.068  26.087  15.964  1.00  0.00           H  
ATOM    782  HA  ILE A 148      45.467  24.408  13.791  1.00  0.00           H  
ATOM    783  HB  ILE A 148      48.008  25.534  14.946  1.00  0.00           H  
ATOM    784 HG13 ILE A 148      46.207  26.862  13.585  1.00  0.00           H  
ATOM    785 HG12 ILE A 148      46.824  26.035  12.198  1.00  0.00           H  
ATOM    786 HG21 ILE A 148      49.311  24.837  12.927  1.00  0.00           H  
ATOM    787 HG22 ILE A 148      48.892  23.477  13.935  1.00  0.00           H  
ATOM    788 HG23 ILE A 148      47.989  23.781  12.448  1.00  0.00           H  
ATOM    789 HD11 ILE A 148      47.782  28.406  12.829  1.00  0.00           H  
ATOM    790 HD12 ILE A 148      48.745  27.553  14.026  1.00  0.00           H  
ATOM    791 HD13 ILE A 148      48.928  27.174  12.314  1.00  0.00           H  
ATOM    792  N   ASP A 149      46.657  22.732  16.328  1.00 13.06           N  
ATOM    793  CA  ASP A 149      46.762  21.387  16.917  1.00 13.17           C  
ATOM    794  C   ASP A 149      45.432  20.606  16.847  1.00 14.26           C  
ATOM    795  O   ASP A 149      45.460  19.385  16.696  1.00 14.29           O  
ATOM    796  CB  ASP A 149      47.281  21.377  18.379  1.00 14.99           C  
ATOM    797  CG  ASP A 149      46.531  22.287  19.361  1.00 15.68           C  
ATOM    798  OD1 ASP A 149      46.562  23.518  19.150  1.00 15.33           O  
ATOM    799  OD2 ASP A 149      45.969  21.735  20.331  1.00 18.19           O1-
ATOM    800  H   ASP A 149      46.691  23.500  16.986  1.00  0.00           H  
ATOM    801  HA  ASP A 149      47.488  20.836  16.316  1.00  0.00           H  
ATOM    802  HB3 ASP A 149      48.334  21.657  18.406  1.00  0.00           H  
ATOM    803  HB2 ASP A 149      47.264  20.358  18.770  1.00  0.00           H  
ATOM    804  N   ARG A 150      44.303  21.331  16.935  1.00 11.56           N  
ATOM    805  CA  ARG A 150      42.938  20.819  16.784  1.00 12.66           C  
ATOM    806  C   ARG A 150      42.466  20.795  15.314  1.00 13.09           C  
ATOM    807  O   ARG A 150      41.283  20.553  15.070  1.00 13.09           O  
ATOM    808  CB  ARG A 150      41.984  21.639  17.680  1.00 13.00           C  
ATOM    809  CG  ARG A 150      42.364  21.615  19.173  1.00 13.36           C  
ATOM    810  CD  ARG A 150      41.297  22.244  20.080  1.00 12.59           C  
ATOM    811  NE  ARG A 150      40.083  21.417  20.158  1.00 12.66           N  
ATOM    812  CZ  ARG A 150      38.862  21.842  20.521  1.00 13.24           C  
ATOM    813  NH1 ARG A 150      38.638  23.116  20.870  1.00 13.27           N  
ATOM    814  NH2 ARG A 150      37.843  20.975  20.534  1.00 13.59           N1+
ATOM    815  H   ARG A 150      44.381  22.332  17.047  1.00  0.00           H  
ATOM    816  HA  ARG A 150      42.912  19.784  17.131  1.00  0.00           H  
ATOM    817  HB3 ARG A 150      40.970  21.252  17.569  1.00  0.00           H  
ATOM    818  HB2 ARG A 150      41.951  22.673  17.339  1.00  0.00           H  
ATOM    819  HG3 ARG A 150      43.344  22.047  19.374  1.00  0.00           H  
ATOM    820  HG2 ARG A 150      42.443  20.562  19.445  1.00  0.00           H  
ATOM    821  HD3 ARG A 150      40.958  23.146  19.575  1.00  0.00           H  
ATOM    822  HD2 ARG A 150      41.683  22.563  21.048  1.00  0.00           H  
ATOM    823  HE  ARG A 150      40.211  20.435  19.955  1.00  0.00           H  
ATOM    824 HH12 ARG A 150      37.701  23.415  21.114  1.00  0.00           H  
ATOM    825 HH11 ARG A 150      39.395  23.784  20.880  1.00  0.00           H  
ATOM    826 HH22 ARG A 150      36.922  21.293  20.804  1.00  0.00           H  
ATOM    827 HH21 ARG A 150      37.983  20.007  20.284  1.00  0.00           H  
ATOM    828  N   GLY A 151      43.392  21.017  14.365  1.00 12.45           N  
ATOM    829  CA  GLY A 151      43.147  20.936  12.929  1.00 12.19           C  
ATOM    830  C   GLY A 151      42.529  22.222  12.367  1.00 11.65           C  
ATOM    831  O   GLY A 151      41.887  22.148  11.326  1.00 12.49           O  
ATOM    832  H   GLY A 151      44.343  21.211  14.648  1.00  0.00           H  
ATOM    833  HA3 GLY A 151      42.506  20.084  12.696  1.00  0.00           H  
ATOM    834  HA2 GLY A 151      44.099  20.762  12.426  1.00  0.00           H  
ATOM    835  N   GLY A 152      42.686  23.376  13.037  1.00 11.30           N  
ATOM    836  CA  GLY A 152      42.130  24.652  12.591  1.00 10.67           C  
ATOM    837  C   GLY A 152      43.162  25.507  11.856  1.00 11.78           C  
ATOM    838  O   GLY A 152      44.288  25.079  11.602  1.00 10.04           O  
ATOM    839  H   GLY A 152      43.212  23.382  13.901  1.00  0.00           H  
ATOM    840  HA3 GLY A 152      41.789  25.205  13.458  1.00  0.00           H  
ATOM    841  HA2 GLY A 152      41.273  24.505  11.936  1.00  0.00           H  
ATOM    842  N   GLY A 153      42.737  26.731  11.509  1.00 11.68           N  
ATOM    843  CA  GLY A 153      43.539  27.721  10.795  1.00 12.29           C  
ATOM    844  C   GLY A 153      43.914  28.919  11.680  1.00 11.95           C  
ATOM    845  O   GLY A 153      44.779  29.693  11.274  1.00 14.26           O  
ATOM    846  H   GLY A 153      41.798  27.011  11.753  1.00  0.00           H  
ATOM    847  HA3 GLY A 153      42.953  28.083   9.952  1.00  0.00           H  
ATOM    848  HA2 GLY A 153      44.448  27.298  10.377  1.00  0.00           H  
ATOM    849  N   GLU A 154      43.271  29.094  12.852  1.00 13.09           N  
ATOM    850  CA  GLU A 154      43.406  30.240  13.766  1.00 13.65           C  
ATOM    851  C   GLU A 154      43.109  31.599  13.093  1.00 13.66           C  
ATOM    852  O   GLU A 154      43.847  32.563  13.303  1.00 15.59           O  
ATOM    853  CB  GLU A 154      44.777  30.223  14.484  1.00 15.09           C  
ATOM    854  CG  GLU A 154      44.970  29.003  15.397  1.00 17.51           C  
ATOM    855  CD  GLU A 154      46.349  28.955  16.055  1.00 21.30           C  
ATOM    856  OE1 GLU A 154      46.909  30.036  16.337  1.00 21.05           O  
ATOM    857  OE2 GLU A 154      46.825  27.826  16.299  1.00 21.68           O1-
ATOM    858  H   GLU A 154      42.596  28.399  13.139  1.00  0.00           H  
ATOM    859  HA  GLU A 154      42.632  30.113  14.525  1.00  0.00           H  
ATOM    860  HB3 GLU A 154      44.871  31.119  15.098  1.00  0.00           H  
ATOM    861  HB2 GLU A 154      45.588  30.271  13.757  1.00  0.00           H  
ATOM    862  HG3 GLU A 154      44.812  28.082  14.839  1.00  0.00           H  
ATOM    863  HG2 GLU A 154      44.217  29.022  16.185  1.00  0.00           H  
ATOM    864  N   GLY A 155      42.051  31.643  12.270  1.00 12.01           N  
ATOM    865  CA  GLY A 155      41.667  32.842  11.536  1.00 11.09           C  
ATOM    866  C   GLY A 155      40.155  32.849  11.321  1.00 11.53           C  
ATOM    867  O   GLY A 155      39.480  31.825  11.433  1.00 10.72           O  
ATOM    868  H   GLY A 155      41.480  30.819  12.134  1.00  0.00           H  
ATOM    869  HA3 GLY A 155      42.171  32.855  10.570  1.00  0.00           H  
ATOM    870  HA2 GLY A 155      41.955  33.750  12.070  1.00  0.00           H  
ATOM    871  N   LYS A 156      39.642  34.038  10.974  1.00 11.50           N  
ATOM    872  CA  LYS A 156      38.250  34.307  10.620  1.00 11.09           C  
ATOM    873  C   LYS A 156      37.800  33.576   9.342  1.00 10.36           C  
ATOM    874  O   LYS A 156      38.621  33.271   8.474  1.00  9.77           O  
ATOM    875  CB  LYS A 156      38.090  35.833  10.448  1.00 11.40           C  
ATOM    876  CG  LYS A 156      38.209  36.623  11.760  1.00 14.73           C  
ATOM    877  CD  LYS A 156      38.005  38.129  11.551  1.00 18.50           C  
ATOM    878  CE  LYS A 156      38.118  38.920  12.861  1.00 21.90           C  
ATOM    879  NZ  LYS A 156      37.970  40.368  12.635  1.00 26.01           N1+
ATOM    880  H   LYS A 156      40.264  34.833  10.902  1.00  0.00           H  
ATOM    881  HA  LYS A 156      37.621  33.970  11.447  1.00  0.00           H  
ATOM    882  HB3 LYS A 156      37.117  36.054  10.010  1.00  0.00           H  
ATOM    883  HB2 LYS A 156      38.825  36.204   9.734  1.00  0.00           H  
ATOM    884  HG3 LYS A 156      39.187  36.451  12.210  1.00  0.00           H  
ATOM    885  HG2 LYS A 156      37.474  36.253  12.474  1.00  0.00           H  
ATOM    886  HD3 LYS A 156      37.024  38.301  11.105  1.00  0.00           H  
ATOM    887  HD2 LYS A 156      38.735  38.495  10.828  1.00  0.00           H  
ATOM    888  HE3 LYS A 156      39.084  38.739  13.333  1.00  0.00           H  
ATOM    889  HE2 LYS A 156      37.348  38.596  13.561  1.00  0.00           H  
ATOM    890  HZ1 LYS A 156      38.721  40.703  12.045  1.00  0.00           H  
ATOM    891  HZ2 LYS A 156      37.082  40.554  12.192  1.00  0.00           H  
ATOM    892  HZ3 LYS A 156      38.010  40.850  13.521  1.00  0.00           H  
ATOM    893  N   ALA A 157      36.482  33.363   9.239  1.00  9.56           N  
ATOM    894  CA  ALA A 157      35.826  32.885   8.027  1.00  8.82           C  
ATOM    895  C   ALA A 157      35.144  34.050   7.312  1.00 10.33           C  
ATOM    896  O   ALA A 157      34.751  35.026   7.952  1.00 10.06           O  
ATOM    897  CB  ALA A 157      34.771  31.846   8.407  1.00  9.17           C  
ATOM    898  H   ALA A 157      35.869  33.675   9.979  1.00  0.00           H  
ATOM    899  HA  ALA A 157      36.547  32.423   7.350  1.00  0.00           H  
ATOM    900  HB1 ALA A 157      34.316  31.398   7.523  1.00  0.00           H  
ATOM    901  HB2 ALA A 157      35.212  31.047   8.994  1.00  0.00           H  
ATOM    902  HB3 ALA A 157      33.977  32.293   9.000  1.00  0.00           H  
ATOM    903  N  AMET A 158      34.977  33.891   5.997  0.54  9.17           N  
ATOM    904  N  BMET A 158      35.110  34.014   5.907  0.44 10.21           N  
ATOM    905  CA AMET A 158      34.222  34.801   5.147  0.54 10.42           C  
ATOM    906  CA BMET A 158      34.354  34.920   5.054  0.44 11.98           C  
ATOM    907  C  AMET A 158      33.311  33.958   4.251  0.54 10.25           C  
ATOM    908  C  BMET A 158      33.395  34.019   4.277  0.44 11.27           C  
ATOM    909  O  AMET A 158      33.727  32.883   3.821  0.54 10.22           O  
ATOM    910  O  BMET A 158      33.821  33.037   3.669  0.44 11.23           O  
ATOM    911  CB AMET A 158      35.211  35.689   4.378  0.54 11.72           C  
ATOM    912  CB BMET A 158      35.299  35.639   4.091  0.44 15.25           C  
ATOM    913  CG AMET A 158      34.551  36.870   3.654  0.54 13.13           C  
ATOM    914  CG BMET A 158      34.663  36.759   3.292  0.44 19.01           C  
ATOM    915  SD AMET A 158      35.688  37.951   2.754  0.54 15.92           S  
ATOM    916  SD BMET A 158      35.246  38.493   3.909  0.44 26.38           S  
ATOM    917  CE AMET A 158      36.912  38.353   4.028  0.54 11.46           C  
ATOM    918  CE BMET A 158      37.144  38.257   3.682  0.44 20.56           C  
ATOM    919  H  AMET A 158      35.331  33.062   5.542  0.54  0.00           H  
ATOM    920  H  BMET A 158      35.665  33.307   5.446  0.44  0.00           H  
ATOM    921  HA AMET A 158      33.592  35.439   5.763  0.54  0.00           H  
ATOM    922  HA BMET A 158      33.800  35.640   5.656  0.44  0.00           H  
ATOM    923  HB3AMET A 158      35.792  35.089   3.680  0.54  0.00           H  
ATOM    924  HB3BMET A 158      35.738  34.913   3.407  0.44  0.00           H  
ATOM    925  HB2AMET A 158      35.931  36.081   5.092  0.54  0.00           H  
ATOM    926  HB2BMET A 158      36.151  36.031   4.647  0.44  0.00           H  
ATOM    927  HG3AMET A 158      34.006  37.486   4.370  0.54  0.00           H  
ATOM    928  HG3BMET A 158      33.578  36.691   3.373  0.44  0.00           H  
ATOM    929  HG2AMET A 158      33.817  36.506   2.936  0.54  0.00           H  
ATOM    930  HG2BMET A 158      34.919  36.644   2.239  0.44  0.00           H  
ATOM    931  HE1AMET A 158      37.560  39.161   3.696  0.54  0.00           H  
ATOM    932  HE1BMET A 158      37.663  39.165   3.990  0.44  0.00           H  
ATOM    933  HE2AMET A 158      36.416  38.659   4.946  0.54  0.00           H  
ATOM    934  HE2BMET A 158      37.482  37.421   4.294  0.44  0.00           H  
ATOM    935  HE3AMET A 158      37.541  37.490   4.245  0.54  0.00           H  
ATOM    936  HE3BMET A 158      37.362  38.052   2.634  0.44  0.00           H  
ATOM    937  N   TYR A 159      32.077  34.431   4.026  1.00 10.25           N  
ATOM    938  CA  TYR A 159      31.016  33.636   3.420  1.00 10.01           C  
ATOM    939  C   TYR A 159      30.230  34.516   2.442  1.00 10.25           C  
ATOM    940  O   TYR A 159      29.358  35.272   2.867  1.00 10.49           O  
ATOM    941  CB  TYR A 159      30.138  33.026   4.547  1.00  9.57           C  
ATOM    942  CG  TYR A 159      29.384  31.753   4.188  1.00 10.37           C  
ATOM    943  CD1 TYR A 159      28.479  31.720   3.105  1.00 11.98           C  
ATOM    944  CD2 TYR A 159      29.591  30.581   4.948  1.00 11.85           C  
ATOM    945  CE1 TYR A 159      27.830  30.520   2.757  1.00 13.38           C  
ATOM    946  CE2 TYR A 159      28.922  29.388   4.617  1.00 11.39           C  
ATOM    947  CZ  TYR A 159      28.058  29.349   3.507  1.00 13.64           C  
ATOM    948  OH  TYR A 159      27.461  28.173   3.160  1.00 14.59           O  
ATOM    949  H   TYR A 159      31.794  35.311   4.434  1.00  0.00           H  
ATOM    950  HA  TYR A 159      31.437  32.819   2.835  1.00  0.00           H  
ATOM    951  HB3 TYR A 159      29.443  33.758   4.960  1.00  0.00           H  
ATOM    952  HB2 TYR A 159      30.790  32.768   5.383  1.00  0.00           H  
ATOM    953  HD1 TYR A 159      28.281  32.605   2.520  1.00  0.00           H  
ATOM    954  HD2 TYR A 159      30.268  30.588   5.790  1.00  0.00           H  
ATOM    955  HE1 TYR A 159      27.164  30.511   1.909  1.00  0.00           H  
ATOM    956  HE2 TYR A 159      29.092  28.496   5.202  1.00  0.00           H  
ATOM    957  HH  TYR A 159      26.981  28.207   2.324  1.00  0.00           H  
ATOM    958  N   ILE A 160      30.536  34.373   1.144  1.00  9.28           N  
ATOM    959  CA  ILE A 160      29.743  34.936   0.053  1.00  9.69           C  
ATOM    960  C   ILE A 160      28.672  33.901  -0.339  1.00 10.60           C  
ATOM    961  O   ILE A 160      28.986  32.881  -0.949  1.00 10.08           O  
ATOM    962  CB  ILE A 160      30.618  35.327  -1.176  1.00  9.03           C  
ATOM    963  CG1 ILE A 160      31.578  36.481  -0.793  1.00 10.09           C  
ATOM    964  CG2 ILE A 160      29.793  35.716  -2.428  1.00 13.08           C  
ATOM    965  CD1 ILE A 160      32.665  36.780  -1.835  1.00  8.81           C  
ATOM    966  H   ILE A 160      31.275  33.739   0.867  1.00  0.00           H  
ATOM    967  HA  ILE A 160      29.248  35.848   0.392  1.00  0.00           H  
ATOM    968  HB  ILE A 160      31.231  34.466  -1.443  1.00  0.00           H  
ATOM    969 HG13 ILE A 160      32.078  36.258   0.150  1.00  0.00           H  
ATOM    970 HG12 ILE A 160      30.999  37.387  -0.612  1.00  0.00           H  
ATOM    971 HG21 ILE A 160      30.435  36.032  -3.251  1.00  0.00           H  
ATOM    972 HG22 ILE A 160      29.199  34.886  -2.813  1.00  0.00           H  
ATOM    973 HG23 ILE A 160      29.110  36.536  -2.208  1.00  0.00           H  
ATOM    974 HD11 ILE A 160      33.504  37.305  -1.377  1.00  0.00           H  
ATOM    975 HD12 ILE A 160      33.055  35.868  -2.286  1.00  0.00           H  
ATOM    976 HD13 ILE A 160      32.283  37.413  -2.636  1.00  0.00           H  
ATOM    977  N   ASP A 161      27.427  34.181   0.059  1.00 11.32           N  
ATOM    978  CA  ASP A 161      26.242  33.381  -0.242  1.00 12.57           C  
ATOM    979  C   ASP A 161      25.626  33.870  -1.567  1.00 13.45           C  
ATOM    980  O   ASP A 161      25.752  35.045  -1.905  1.00 15.58           O  
ATOM    981  CB  ASP A 161      25.266  33.497   0.948  1.00 13.81           C  
ATOM    982  CG  ASP A 161      23.949  32.716   0.889  1.00 16.41           C  
ATOM    983  OD1 ASP A 161      23.899  31.669   0.205  1.00 17.20           O  
ATOM    984  OD2 ASP A 161      23.023  33.144   1.613  1.00 19.96           O1-
ATOM    985  H   ASP A 161      27.259  35.037   0.572  1.00  0.00           H  
ATOM    986  HA  ASP A 161      26.534  32.336  -0.343  1.00  0.00           H  
ATOM    987  HB3 ASP A 161      25.025  34.553   1.086  1.00  0.00           H  
ATOM    988  HB2 ASP A 161      25.795  33.148   1.835  1.00  0.00           H  
ATOM    989  N   THR A 162      24.959  32.962  -2.288  1.00 15.93           N  
ATOM    990  CA  THR A 162      24.173  33.274  -3.483  1.00 16.70           C  
ATOM    991  C   THR A 162      22.819  32.536  -3.496  1.00 18.68           C  
ATOM    992  O   THR A 162      22.006  32.815  -4.378  1.00 19.52           O  
ATOM    993  CB  THR A 162      24.937  32.937  -4.797  1.00 16.70           C  
ATOM    994  OG1 THR A 162      24.935  31.559  -5.131  1.00 17.06           O  
ATOM    995  CG2 THR A 162      26.383  33.453  -4.834  1.00 16.05           C  
ATOM    996  H   THR A 162      24.953  31.999  -1.980  1.00  0.00           H  
ATOM    997  HA  THR A 162      23.929  34.339  -3.493  1.00  0.00           H  
ATOM    998  HB  THR A 162      24.401  33.440  -5.601  1.00  0.00           H  
ATOM    999  HG1 THR A 162      24.027  31.257  -5.255  1.00  0.00           H  
ATOM   1000 HG21 THR A 162      26.787  33.418  -5.845  1.00  0.00           H  
ATOM   1001 HG22 THR A 162      26.438  34.485  -4.502  1.00  0.00           H  
ATOM   1002 HG23 THR A 162      27.038  32.867  -4.188  1.00  0.00           H  
ATOM   1003  N   GLU A 163      22.610  31.608  -2.548  1.00 18.38           N  
ATOM   1004  CA  GLU A 163      21.485  30.674  -2.525  1.00 20.29           C  
ATOM   1005  C   GLU A 163      20.442  31.039  -1.454  1.00 20.03           C  
ATOM   1006  O   GLU A 163      19.307  30.575  -1.557  1.00 21.59           O  
ATOM   1007  CB  GLU A 163      22.045  29.252  -2.282  1.00 20.64           C  
ATOM   1008  CG  GLU A 163      23.145  28.784  -3.265  1.00 25.07           C  
ATOM   1009  CD  GLU A 163      22.683  28.704  -4.722  1.00 27.45           C  
ATOM   1010  OE1 GLU A 163      22.686  29.760  -5.394  1.00 26.80           O  
ATOM   1011  OE2 GLU A 163      22.342  27.580  -5.148  1.00 28.60           O1-
ATOM   1012  H   GLU A 163      23.302  31.469  -1.823  1.00  0.00           H  
ATOM   1013  HA  GLU A 163      20.967  30.683  -3.485  1.00  0.00           H  
ATOM   1014  HB3 GLU A 163      21.226  28.532  -2.306  1.00  0.00           H  
ATOM   1015  HB2 GLU A 163      22.451  29.197  -1.270  1.00  0.00           H  
ATOM   1016  HG3 GLU A 163      23.498  27.800  -2.960  1.00  0.00           H  
ATOM   1017  HG2 GLU A 163      24.017  29.436  -3.209  1.00  0.00           H  
ATOM   1018  N   GLY A 164      20.826  31.855  -0.455  1.00 19.41           N  
ATOM   1019  CA  GLY A 164      19.969  32.249   0.664  1.00 19.90           C  
ATOM   1020  C   GLY A 164      19.942  31.189   1.778  1.00 19.77           C  
ATOM   1021  O   GLY A 164      19.042  31.235   2.618  1.00 19.85           O  
ATOM   1022  H   GLY A 164      21.784  32.180  -0.426  1.00  0.00           H  
ATOM   1023  HA3 GLY A 164      18.953  32.442   0.318  1.00  0.00           H  
ATOM   1024  HA2 GLY A 164      20.345  33.184   1.079  1.00  0.00           H  
ATOM   1025  N   THR A 165      20.893  30.238   1.780  1.00 15.75           N  
ATOM   1026  CA  THR A 165      20.949  29.085   2.686  1.00 16.97           C  
ATOM   1027  C   THR A 165      22.019  29.244   3.796  1.00 16.78           C  
ATOM   1028  O   THR A 165      22.391  28.245   4.414  1.00 16.85           O  
ATOM   1029  CB  THR A 165      21.196  27.772   1.886  1.00 16.58           C  
ATOM   1030  OG1 THR A 165      22.445  27.769   1.224  1.00 16.41           O  
ATOM   1031  CG2 THR A 165      20.111  27.490   0.835  1.00 19.06           C  
ATOM   1032  H   THR A 165      21.613  30.267   1.071  1.00  0.00           H  
ATOM   1033  HA  THR A 165      19.995  28.973   3.202  1.00  0.00           H  
ATOM   1034  HB  THR A 165      21.196  26.925   2.574  1.00  0.00           H  
ATOM   1035  HG1 THR A 165      23.144  27.911   1.870  1.00  0.00           H  
ATOM   1036 HG21 THR A 165      20.286  26.536   0.337  1.00  0.00           H  
ATOM   1037 HG22 THR A 165      19.124  27.444   1.295  1.00  0.00           H  
ATOM   1038 HG23 THR A 165      20.084  28.261   0.064  1.00  0.00           H  
ATOM   1039  N   PHE A 166      22.460  30.485   4.080  1.00 15.79           N  
ATOM   1040  CA  PHE A 166      23.325  30.797   5.222  1.00 14.36           C  
ATOM   1041  C   PHE A 166      22.519  30.888   6.532  1.00 16.02           C  
ATOM   1042  O   PHE A 166      21.549  31.643   6.593  1.00 15.82           O  
ATOM   1043  CB  PHE A 166      24.135  32.072   4.942  1.00 13.90           C  
ATOM   1044  CG  PHE A 166      25.113  32.455   6.042  1.00 13.95           C  
ATOM   1045  CD1 PHE A 166      26.323  31.744   6.183  1.00 13.42           C  
ATOM   1046  CD2 PHE A 166      24.769  33.420   7.014  1.00 13.77           C  
ATOM   1047  CE1 PHE A 166      27.195  32.055   7.217  1.00 13.37           C  
ATOM   1048  CE2 PHE A 166      25.661  33.726   8.032  1.00 13.84           C  
ATOM   1049  CZ  PHE A 166      26.871  33.051   8.126  1.00 14.21           C  
ATOM   1050  H   PHE A 166      22.142  31.270   3.529  1.00  0.00           H  
ATOM   1051  HA  PHE A 166      24.051  29.993   5.318  1.00  0.00           H  
ATOM   1052  HB3 PHE A 166      23.463  32.909   4.743  1.00  0.00           H  
ATOM   1053  HB2 PHE A 166      24.713  31.928   4.028  1.00  0.00           H  
ATOM   1054  HD1 PHE A 166      26.576  30.962   5.484  1.00  0.00           H  
ATOM   1055  HD2 PHE A 166      23.827  33.945   6.950  1.00  0.00           H  
ATOM   1056  HE1 PHE A 166      28.129  31.520   7.314  1.00  0.00           H  
ATOM   1057  HE2 PHE A 166      25.418  34.495   8.749  1.00  0.00           H  
ATOM   1058  HZ  PHE A 166      27.559  33.292   8.920  1.00  0.00           H  
ATOM   1059  N   ARG A 167      22.939  30.114   7.543  1.00 14.61           N  
ATOM   1060  CA  ARG A 167      22.242  29.927   8.814  1.00 15.67           C  
ATOM   1061  C   ARG A 167      23.243  30.080   9.981  1.00 14.69           C  
ATOM   1062  O   ARG A 167      23.976  29.128  10.257  1.00 13.43           O  
ATOM   1063  CB  ARG A 167      21.602  28.516   8.817  1.00 17.46           C  
ATOM   1064  CG  ARG A 167      20.525  28.281   7.742  1.00 21.67           C  
ATOM   1065  CD  ARG A 167      19.211  29.048   7.960  1.00 26.33           C  
ATOM   1066  NE  ARG A 167      18.283  28.866   6.834  1.00 30.64           N  
ATOM   1067  CZ  ARG A 167      18.254  29.587   5.701  1.00 32.90           C  
ATOM   1068  NH1 ARG A 167      19.079  30.621   5.502  1.00 32.52           N  
ATOM   1069  NH2 ARG A 167      17.380  29.267   4.738  1.00 34.53           N1+
ATOM   1070  H   ARG A 167      23.766  29.543   7.413  1.00  0.00           H  
ATOM   1071  HA  ARG A 167      21.436  30.649   8.927  1.00  0.00           H  
ATOM   1072  HB3 ARG A 167      21.170  28.311   9.796  1.00  0.00           H  
ATOM   1073  HB2 ARG A 167      22.383  27.766   8.680  1.00  0.00           H  
ATOM   1074  HG3 ARG A 167      20.273  27.226   7.843  1.00  0.00           H  
ATOM   1075  HG2 ARG A 167      20.896  28.396   6.725  1.00  0.00           H  
ATOM   1076  HD3 ARG A 167      19.326  30.080   8.293  1.00  0.00           H  
ATOM   1077  HD2 ARG A 167      18.691  28.535   8.769  1.00  0.00           H  
ATOM   1078  HE  ARG A 167      17.656  28.078   6.916  1.00  0.00           H  
ATOM   1079 HH12 ARG A 167      19.051  31.130   4.626  1.00  0.00           H  
ATOM   1080 HH11 ARG A 167      19.760  30.887   6.202  1.00  0.00           H  
ATOM   1081 HH22 ARG A 167      17.360  29.799   3.879  1.00  0.00           H  
ATOM   1082 HH21 ARG A 167      16.743  28.494   4.858  1.00  0.00           H  
ATOM   1083  N   PRO A 168      23.244  31.245  10.676  1.00 14.89           N  
ATOM   1084  CA  PRO A 168      24.002  31.448  11.932  1.00 15.39           C  
ATOM   1085  C   PRO A 168      23.742  30.438  13.068  1.00 16.84           C  
ATOM   1086  O   PRO A 168      24.662  30.165  13.835  1.00 16.46           O  
ATOM   1087  CB  PRO A 168      23.632  32.876  12.367  1.00 14.97           C  
ATOM   1088  CG  PRO A 168      23.255  33.578  11.076  1.00 15.63           C  
ATOM   1089  CD  PRO A 168      22.566  32.480  10.277  1.00 14.33           C  
ATOM   1090  HA  PRO A 168      25.060  31.420  11.677  1.00  0.00           H  
ATOM   1091  HB3 PRO A 168      24.446  33.379  12.890  1.00  0.00           H  
ATOM   1092  HB2 PRO A 168      22.768  32.866  13.034  1.00  0.00           H  
ATOM   1093  HG3 PRO A 168      24.165  33.891  10.564  1.00  0.00           H  
ATOM   1094  HG2 PRO A 168      22.635  34.462  11.227  1.00  0.00           H  
ATOM   1095  HD2 PRO A 168      21.513  32.410  10.553  1.00  0.00           H  
ATOM   1096  HD3 PRO A 168      22.631  32.678   9.206  1.00  0.00           H  
ATOM   1097  N   GLU A 169      22.522  29.881  13.145  1.00 17.31           N  
ATOM   1098  CA  GLU A 169      22.128  28.860  14.118  1.00 18.18           C  
ATOM   1099  C   GLU A 169      22.861  27.513  13.943  1.00 16.74           C  
ATOM   1100  O   GLU A 169      23.039  26.807  14.935  1.00 15.48           O  
ATOM   1101  CB  GLU A 169      20.588  28.688  14.147  1.00 21.53           C  
ATOM   1102  CG  GLU A 169      19.888  28.155  12.870  1.00 26.55           C  
ATOM   1103  CD  GLU A 169      19.445  29.226  11.864  1.00 30.20           C  
ATOM   1104  OE1 GLU A 169      20.233  30.159  11.598  1.00 27.11           O  
ATOM   1105  OE2 GLU A 169      18.319  29.072  11.344  1.00 32.63           O1-
ATOM   1106  H   GLU A 169      21.798  30.150  12.485  1.00  0.00           H  
ATOM   1107  HA  GLU A 169      22.418  29.241  15.100  1.00  0.00           H  
ATOM   1108  HB3 GLU A 169      20.133  29.636  14.439  1.00  0.00           H  
ATOM   1109  HB2 GLU A 169      20.344  28.009  14.965  1.00  0.00           H  
ATOM   1110  HG3 GLU A 169      18.992  27.616  13.180  1.00  0.00           H  
ATOM   1111  HG2 GLU A 169      20.506  27.422  12.353  1.00  0.00           H  
ATOM   1112  N   ARG A 170      23.308  27.196  12.713  1.00 14.29           N  
ATOM   1113  CA  ARG A 170      24.153  26.034  12.433  1.00 13.93           C  
ATOM   1114  C   ARG A 170      25.605  26.248  12.893  1.00 13.95           C  
ATOM   1115  O   ARG A 170      26.223  25.292  13.356  1.00 12.96           O  
ATOM   1116  CB  ARG A 170      24.045  25.654  10.939  1.00 15.66           C  
ATOM   1117  CG  ARG A 170      24.880  24.430  10.502  1.00 20.09           C  
ATOM   1118  CD  ARG A 170      24.437  23.090  11.118  1.00 23.76           C  
ATOM   1119  NE  ARG A 170      23.120  22.665  10.614  1.00 28.96           N  
ATOM   1120  CZ  ARG A 170      21.926  22.837  11.209  1.00 31.03           C  
ATOM   1121  NH1 ARG A 170      21.810  23.364  12.436  1.00 33.04           N  
ATOM   1122  NH2 ARG A 170      20.818  22.465  10.557  1.00 35.19           N1+
ATOM   1123  H   ARG A 170      23.140  27.829  11.943  1.00  0.00           H  
ATOM   1124  HA  ARG A 170      23.760  25.203  13.018  1.00  0.00           H  
ATOM   1125  HB3 ARG A 170      24.359  26.505  10.335  1.00  0.00           H  
ATOM   1126  HB2 ARG A 170      22.998  25.486  10.684  1.00  0.00           H  
ATOM   1127  HG3 ARG A 170      25.946  24.583  10.666  1.00  0.00           H  
ATOM   1128  HG2 ARG A 170      24.774  24.346   9.420  1.00  0.00           H  
ATOM   1129  HD3 ARG A 170      24.392  23.165  12.201  1.00  0.00           H  
ATOM   1130  HD2 ARG A 170      25.186  22.323  10.921  1.00  0.00           H  
ATOM   1131  HE  ARG A 170      23.128  22.252   9.694  1.00  0.00           H  
ATOM   1132 HH12 ARG A 170      20.904  23.491  12.864  1.00  0.00           H  
ATOM   1133 HH11 ARG A 170      22.641  23.590  12.964  1.00  0.00           H  
ATOM   1134 HH22 ARG A 170      19.910  22.583  10.984  1.00  0.00           H  
ATOM   1135 HH21 ARG A 170      20.879  22.050   9.638  1.00  0.00           H  
ATOM   1136  N   LEU A 171      26.106  27.493  12.802  1.00 12.17           N  
ATOM   1137  CA  LEU A 171      27.437  27.887  13.275  1.00 11.76           C  
ATOM   1138  C   LEU A 171      27.559  27.810  14.809  1.00 11.70           C  
ATOM   1139  O   LEU A 171      28.623  27.448  15.304  1.00 11.76           O  
ATOM   1140  CB  LEU A 171      27.783  29.310  12.785  1.00 12.30           C  
ATOM   1141  CG  LEU A 171      27.592  29.562  11.274  1.00 11.31           C  
ATOM   1142  CD1 LEU A 171      27.863  31.037  10.931  1.00 12.66           C  
ATOM   1143  CD2 LEU A 171      28.435  28.615  10.403  1.00 12.20           C  
ATOM   1144  H   LEU A 171      25.530  28.234  12.428  1.00  0.00           H  
ATOM   1145  HA  LEU A 171      28.158  27.187  12.847  1.00  0.00           H  
ATOM   1146  HB3 LEU A 171      28.814  29.540  13.059  1.00  0.00           H  
ATOM   1147  HB2 LEU A 171      27.169  30.028  13.328  1.00  0.00           H  
ATOM   1148  HG  LEU A 171      26.546  29.381  11.025  1.00  0.00           H  
ATOM   1149 HD11 LEU A 171      28.681  31.136  10.222  1.00  0.00           H  
ATOM   1150 HD12 LEU A 171      26.987  31.498  10.479  1.00  0.00           H  
ATOM   1151 HD13 LEU A 171      28.125  31.630  11.808  1.00  0.00           H  
ATOM   1152 HD21 LEU A 171      28.592  29.010   9.399  1.00  0.00           H  
ATOM   1153 HD22 LEU A 171      29.415  28.440  10.843  1.00  0.00           H  
ATOM   1154 HD23 LEU A 171      27.943  27.648  10.291  1.00  0.00           H  
ATOM   1155  N   LEU A 172      26.458  28.109  15.521  1.00 11.75           N  
ATOM   1156  CA  LEU A 172      26.327  27.982  16.974  1.00 12.10           C  
ATOM   1157  C   LEU A 172      26.338  26.520  17.454  1.00 12.23           C  
ATOM   1158  O   LEU A 172      26.910  26.246  18.508  1.00 12.62           O  
ATOM   1159  CB  LEU A 172      25.029  28.686  17.429  1.00 12.80           C  
ATOM   1160  CG  LEU A 172      25.097  30.226  17.357  1.00 14.86           C  
ATOM   1161  CD1 LEU A 172      23.696  30.861  17.493  1.00 16.13           C  
ATOM   1162  CD2 LEU A 172      26.107  30.790  18.375  1.00 15.33           C  
ATOM   1163  H   LEU A 172      25.631  28.422  15.031  1.00  0.00           H  
ATOM   1164  HA  LEU A 172      27.186  28.475  17.432  1.00  0.00           H  
ATOM   1165  HB3 LEU A 172      24.781  28.399  18.453  1.00  0.00           H  
ATOM   1166  HB2 LEU A 172      24.203  28.324  16.816  1.00  0.00           H  
ATOM   1167  HG  LEU A 172      25.459  30.497  16.366  1.00  0.00           H  
ATOM   1168 HD11 LEU A 172      23.462  31.462  16.613  1.00  0.00           H  
ATOM   1169 HD12 LEU A 172      22.912  30.109  17.584  1.00  0.00           H  
ATOM   1170 HD13 LEU A 172      23.609  31.512  18.362  1.00  0.00           H  
ATOM   1171 HD21 LEU A 172      25.730  31.652  18.925  1.00  0.00           H  
ATOM   1172 HD22 LEU A 172      26.400  30.045  19.116  1.00  0.00           H  
ATOM   1173 HD23 LEU A 172      27.015  31.104  17.863  1.00  0.00           H  
ATOM   1174  N   ALA A 173      25.732  25.613  16.669  1.00 12.72           N  
ATOM   1175  CA  ALA A 173      25.698  24.177  16.949  1.00 13.14           C  
ATOM   1176  C   ALA A 173      27.065  23.498  16.750  1.00 12.63           C  
ATOM   1177  O   ALA A 173      27.425  22.637  17.553  1.00 11.33           O  
ATOM   1178  CB  ALA A 173      24.619  23.522  16.079  1.00 11.87           C  
ATOM   1179  H   ALA A 173      25.274  25.914  15.820  1.00  0.00           H  
ATOM   1180  HA  ALA A 173      25.409  24.044  17.994  1.00  0.00           H  
ATOM   1181  HB1 ALA A 173      24.515  22.463  16.319  1.00  0.00           H  
ATOM   1182  HB2 ALA A 173      23.648  23.989  16.240  1.00  0.00           H  
ATOM   1183  HB3 ALA A 173      24.855  23.604  15.017  1.00  0.00           H  
ATOM   1184  N   VAL A 174      27.817  23.927  15.718  1.00 10.42           N  
ATOM   1185  CA  VAL A 174      29.199  23.502  15.479  1.00  9.27           C  
ATOM   1186  C   VAL A 174      30.156  24.088  16.546  1.00 10.17           C  
ATOM   1187  O   VAL A 174      31.065  23.382  16.976  1.00 10.23           O  
ATOM   1188  CB  VAL A 174      29.709  23.915  14.063  1.00  9.04           C  
ATOM   1189  CG1 VAL A 174      31.179  23.527  13.792  1.00  8.42           C  
ATOM   1190  CG2 VAL A 174      28.858  23.323  12.925  1.00  9.09           C  
ATOM   1191  H   VAL A 174      27.448  24.628  15.091  1.00  0.00           H  
ATOM   1192  HA  VAL A 174      29.236  22.413  15.551  1.00  0.00           H  
ATOM   1193  HB  VAL A 174      29.620  24.998  13.990  1.00  0.00           H  
ATOM   1194 HG11 VAL A 174      31.462  23.756  12.765  1.00  0.00           H  
ATOM   1195 HG12 VAL A 174      31.881  24.051  14.438  1.00  0.00           H  
ATOM   1196 HG13 VAL A 174      31.332  22.457  13.939  1.00  0.00           H  
ATOM   1197 HG21 VAL A 174      29.018  23.871  11.996  1.00  0.00           H  
ATOM   1198 HG22 VAL A 174      29.136  22.290  12.735  1.00  0.00           H  
ATOM   1199 HG23 VAL A 174      27.791  23.338  13.136  1.00  0.00           H  
ATOM   1200  N   ALA A 175      29.920  25.338  16.991  1.00  9.90           N  
ATOM   1201  CA  ALA A 175      30.699  25.999  18.045  1.00 10.67           C  
ATOM   1202  C   ALA A 175      30.620  25.270  19.393  1.00 11.92           C  
ATOM   1203  O   ALA A 175      31.660  25.061  20.012  1.00 11.33           O  
ATOM   1204  CB  ALA A 175      30.258  27.461  18.200  1.00 11.94           C  
ATOM   1205  H   ALA A 175      29.163  25.876  16.592  1.00  0.00           H  
ATOM   1206  HA  ALA A 175      31.744  25.997  17.729  1.00  0.00           H  
ATOM   1207  HB1 ALA A 175      30.877  27.984  18.932  1.00  0.00           H  
ATOM   1208  HB2 ALA A 175      30.348  27.999  17.260  1.00  0.00           H  
ATOM   1209  HB3 ALA A 175      29.223  27.543  18.529  1.00  0.00           H  
ATOM   1210  N   GLU A 176      29.404  24.848  19.782  1.00 13.20           N  
ATOM   1211  CA  GLU A 176      29.127  24.072  20.993  1.00 13.21           C  
ATOM   1212  C   GLU A 176      29.818  22.694  21.007  1.00 12.78           C  
ATOM   1213  O   GLU A 176      30.366  22.312  22.041  1.00 13.68           O  
ATOM   1214  CB  GLU A 176      27.598  23.977  21.178  1.00 15.61           C  
ATOM   1215  CG  GLU A 176      27.143  23.176  22.418  1.00 19.61           C  
ATOM   1216  CD  GLU A 176      25.628  23.193  22.635  1.00 23.95           C  
ATOM   1217  OE1 GLU A 176      24.891  23.304  21.630  1.00 25.62           O  
ATOM   1218  OE2 GLU A 176      25.231  23.080  23.815  1.00 27.39           O1-
ATOM   1219  H   GLU A 176      28.600  25.067  19.209  1.00  0.00           H  
ATOM   1220  HA  GLU A 176      29.528  24.640  21.835  1.00  0.00           H  
ATOM   1221  HB3 GLU A 176      27.158  23.536  20.282  1.00  0.00           H  
ATOM   1222  HB2 GLU A 176      27.190  24.987  21.241  1.00  0.00           H  
ATOM   1223  HG3 GLU A 176      27.628  23.578  23.309  1.00  0.00           H  
ATOM   1224  HG2 GLU A 176      27.447  22.133  22.338  1.00  0.00           H  
ATOM   1225  N   ARG A 177      29.814  22.006  19.851  1.00 11.89           N  
ATOM   1226  CA  ARG A 177      30.489  20.727  19.610  1.00 11.86           C  
ATOM   1227  C   ARG A 177      32.012  20.790  19.839  1.00 12.81           C  
ATOM   1228  O   ARG A 177      32.553  19.894  20.488  1.00 11.57           O  
ATOM   1229  CB  ARG A 177      30.116  20.251  18.187  1.00 10.78           C  
ATOM   1230  CG  ARG A 177      30.937  19.084  17.606  1.00 11.79           C  
ATOM   1231  CD  ARG A 177      30.593  18.838  16.135  1.00 12.75           C  
ATOM   1232  NE  ARG A 177      31.536  17.907  15.508  1.00 14.37           N  
ATOM   1233  CZ  ARG A 177      31.594  17.649  14.193  1.00 13.51           C  
ATOM   1234  NH1 ARG A 177      30.781  18.265  13.326  1.00 13.86           N  
ATOM   1235  NH2 ARG A 177      32.485  16.762  13.736  1.00 13.82           N1+
ATOM   1236  H   ARG A 177      29.325  22.398  19.058  1.00  0.00           H  
ATOM   1237  HA  ARG A 177      30.077  20.010  20.322  1.00  0.00           H  
ATOM   1238  HB3 ARG A 177      30.232  21.092  17.507  1.00  0.00           H  
ATOM   1239  HB2 ARG A 177      29.056  20.000  18.165  1.00  0.00           H  
ATOM   1240  HG3 ARG A 177      30.690  18.197  18.191  1.00  0.00           H  
ATOM   1241  HG2 ARG A 177      32.015  19.224  17.691  1.00  0.00           H  
ATOM   1242  HD3 ARG A 177      30.513  19.778  15.589  1.00  0.00           H  
ATOM   1243  HD2 ARG A 177      29.628  18.339  16.068  1.00  0.00           H  
ATOM   1244  HE  ARG A 177      32.145  17.400  16.134  1.00  0.00           H  
ATOM   1245 HH12 ARG A 177      30.845  18.055  12.337  1.00  0.00           H  
ATOM   1246 HH11 ARG A 177      30.074  18.915  13.653  1.00  0.00           H  
ATOM   1247 HH22 ARG A 177      32.534  16.557  12.746  1.00  0.00           H  
ATOM   1248 HH21 ARG A 177      33.123  16.297  14.365  1.00  0.00           H  
ATOM   1249  N   TYR A 178      32.665  21.839  19.311  1.00 12.95           N  
ATOM   1250  CA  TYR A 178      34.108  22.065  19.439  1.00 12.76           C  
ATOM   1251  C   TYR A 178      34.510  22.835  20.712  1.00 13.57           C  
ATOM   1252  O   TYR A 178      35.703  23.067  20.902  1.00 14.22           O  
ATOM   1253  CB  TYR A 178      34.638  22.726  18.147  1.00 13.24           C  
ATOM   1254  CG  TYR A 178      34.754  21.744  16.994  1.00 12.79           C  
ATOM   1255  CD1 TYR A 178      35.815  20.815  16.975  1.00 12.88           C  
ATOM   1256  CD2 TYR A 178      33.793  21.722  15.964  1.00 12.10           C  
ATOM   1257  CE1 TYR A 178      35.894  19.852  15.951  1.00 14.50           C  
ATOM   1258  CE2 TYR A 178      33.860  20.751  14.948  1.00 13.48           C  
ATOM   1259  CZ  TYR A 178      34.909  19.814  14.946  1.00 13.02           C  
ATOM   1260  OH  TYR A 178      34.972  18.869  13.969  1.00 16.93           O  
ATOM   1261  H   TYR A 178      32.147  22.531  18.786  1.00  0.00           H  
ATOM   1262  HA  TYR A 178      34.598  21.095  19.530  1.00  0.00           H  
ATOM   1263  HB3 TYR A 178      35.639  23.126  18.308  1.00  0.00           H  
ATOM   1264  HB2 TYR A 178      34.019  23.580  17.865  1.00  0.00           H  
ATOM   1265  HD1 TYR A 178      36.563  20.828  17.754  1.00  0.00           H  
ATOM   1266  HD2 TYR A 178      32.994  22.441  15.949  1.00  0.00           H  
ATOM   1267  HE1 TYR A 178      36.703  19.137  15.944  1.00  0.00           H  
ATOM   1268  HE2 TYR A 178      33.108  20.731  14.173  1.00  0.00           H  
ATOM   1269  HH  TYR A 178      34.265  18.950  13.326  1.00  0.00           H  
ATOM   1270  N   GLY A 179      33.544  23.191  21.578  1.00 14.01           N  
ATOM   1271  CA  GLY A 179      33.785  23.875  22.852  1.00 14.86           C  
ATOM   1272  C   GLY A 179      34.204  25.347  22.682  1.00 15.37           C  
ATOM   1273  O   GLY A 179      34.697  25.943  23.639  1.00 16.81           O  
ATOM   1274  H   GLY A 179      32.583  22.963  21.362  1.00  0.00           H  
ATOM   1275  HA3 GLY A 179      34.546  23.341  23.423  1.00  0.00           H  
ATOM   1276  HA2 GLY A 179      32.867  23.842  23.438  1.00  0.00           H  
ATOM   1277  N   LEU A 180      34.021  25.923  21.482  1.00 14.92           N  
ATOM   1278  CA  LEU A 180      34.267  27.328  21.166  1.00 15.19           C  
ATOM   1279  C   LEU A 180      33.117  28.204  21.684  1.00 16.56           C  
ATOM   1280  O   LEU A 180      31.971  27.752  21.736  1.00 17.28           O  
ATOM   1281  CB  LEU A 180      34.394  27.497  19.632  1.00 16.63           C  
ATOM   1282  CG  LEU A 180      35.543  26.707  18.966  1.00 15.00           C  
ATOM   1283  CD1 LEU A 180      35.489  26.853  17.428  1.00 17.63           C  
ATOM   1284  CD2 LEU A 180      36.928  27.077  19.543  1.00 19.25           C  
ATOM   1285  H   LEU A 180      33.571  25.387  20.753  1.00  0.00           H  
ATOM   1286  HA  LEU A 180      35.191  27.646  21.652  1.00  0.00           H  
ATOM   1287  HB3 LEU A 180      34.522  28.555  19.398  1.00  0.00           H  
ATOM   1288  HB2 LEU A 180      33.451  27.205  19.167  1.00  0.00           H  
ATOM   1289  HG  LEU A 180      35.380  25.650  19.178  1.00  0.00           H  
ATOM   1290 HD11 LEU A 180      36.392  27.296  17.007  1.00  0.00           H  
ATOM   1291 HD12 LEU A 180      35.357  25.882  16.951  1.00  0.00           H  
ATOM   1292 HD13 LEU A 180      34.658  27.481  17.107  1.00  0.00           H  
ATOM   1293 HD21 LEU A 180      37.688  27.206  18.772  1.00  0.00           H  
ATOM   1294 HD22 LEU A 180      36.900  28.004  20.115  1.00  0.00           H  
ATOM   1295 HD23 LEU A 180      37.285  26.291  20.210  1.00  0.00           H  
ATOM   1296  N   SER A 181      33.447  29.465  22.008  1.00 16.35           N  
ATOM   1297  CA  SER A 181      32.483  30.508  22.354  1.00 16.39           C  
ATOM   1298  C   SER A 181      31.591  30.835  21.144  1.00 16.14           C  
ATOM   1299  O   SER A 181      32.113  31.245  20.107  1.00 15.41           O  
ATOM   1300  CB  SER A 181      33.256  31.744  22.853  1.00 17.27           C  
ATOM   1301  OG  SER A 181      32.387  32.811  23.180  1.00 18.74           O  
ATOM   1302  H   SER A 181      34.409  29.761  21.936  1.00  0.00           H  
ATOM   1303  HA  SER A 181      31.859  30.140  23.171  1.00  0.00           H  
ATOM   1304  HB3 SER A 181      33.961  32.082  22.094  1.00  0.00           H  
ATOM   1305  HB2 SER A 181      33.842  31.493  23.738  1.00  0.00           H  
ATOM   1306  HG  SER A 181      32.918  33.598  23.337  1.00  0.00           H  
ATOM   1307  N   GLY A 182      30.272  30.632  21.303  1.00 15.64           N  
ATOM   1308  CA  GLY A 182      29.275  30.821  20.250  1.00 14.80           C  
ATOM   1309  C   GLY A 182      29.193  32.284  19.793  1.00 14.74           C  
ATOM   1310  O   GLY A 182      29.098  32.530  18.593  1.00 14.19           O  
ATOM   1311  H   GLY A 182      29.936  30.283  22.189  1.00  0.00           H  
ATOM   1312  HA3 GLY A 182      28.301  30.514  20.631  1.00  0.00           H  
ATOM   1313  HA2 GLY A 182      29.505  30.176  19.400  1.00  0.00           H  
ATOM   1314  N   SER A 183      29.287  33.244  20.732  1.00 16.05           N  
ATOM   1315  CA  SER A 183      29.307  34.683  20.457  1.00 17.71           C  
ATOM   1316  C   SER A 183      30.511  35.121  19.605  1.00 16.35           C  
ATOM   1317  O   SER A 183      30.312  35.832  18.620  1.00 16.95           O  
ATOM   1318  CB  SER A 183      29.190  35.468  21.781  1.00 17.19           C  
ATOM   1319  OG  SER A 183      30.321  35.315  22.620  1.00 21.78           O  
ATOM   1320  H   SER A 183      29.404  32.983  21.701  1.00  0.00           H  
ATOM   1321  HA  SER A 183      28.409  34.902  19.876  1.00  0.00           H  
ATOM   1322  HB3 SER A 183      28.301  35.155  22.330  1.00  0.00           H  
ATOM   1323  HB2 SER A 183      29.066  36.531  21.573  1.00  0.00           H  
ATOM   1324  HG  SER A 183      31.073  35.772  22.228  1.00  0.00           H  
ATOM   1325  N   ASP A 184      31.715  34.643  19.968  1.00 15.79           N  
ATOM   1326  CA  ASP A 184      32.969  34.919  19.260  1.00 15.34           C  
ATOM   1327  C   ASP A 184      32.992  34.295  17.858  1.00 14.07           C  
ATOM   1328  O   ASP A 184      33.490  34.939  16.938  1.00 14.53           O  
ATOM   1329  CB  ASP A 184      34.244  34.507  20.038  1.00 17.96           C  
ATOM   1330  CG  ASP A 184      34.326  34.986  21.494  1.00 21.29           C  
ATOM   1331  OD1 ASP A 184      33.544  35.883  21.880  1.00 22.54           O  
ATOM   1332  OD2 ASP A 184      35.211  34.457  22.200  1.00 24.60           O1-
ATOM   1333  H   ASP A 184      31.789  34.060  20.790  1.00  0.00           H  
ATOM   1334  HA  ASP A 184      33.016  36.002  19.123  1.00  0.00           H  
ATOM   1335  HB3 ASP A 184      35.122  34.882  19.511  1.00  0.00           H  
ATOM   1336  HB2 ASP A 184      34.302  33.417  20.048  1.00  0.00           H  
ATOM   1337  N   VAL A 185      32.417  33.087  17.710  1.00 12.60           N  
ATOM   1338  CA  VAL A 185      32.282  32.391  16.431  1.00 10.90           C  
ATOM   1339  C   VAL A 185      31.429  33.158  15.405  1.00 10.62           C  
ATOM   1340  O   VAL A 185      31.849  33.241  14.253  1.00 11.96           O  
ATOM   1341  CB  VAL A 185      31.787  30.921  16.598  1.00 10.19           C  
ATOM   1342  CG1 VAL A 185      31.175  30.271  15.337  1.00 11.57           C  
ATOM   1343  CG2 VAL A 185      32.933  30.033  17.115  1.00 11.80           C  
ATOM   1344  H   VAL A 185      32.036  32.614  18.520  1.00  0.00           H  
ATOM   1345  HA  VAL A 185      33.284  32.353  16.013  1.00  0.00           H  
ATOM   1346  HB  VAL A 185      31.011  30.916  17.366  1.00  0.00           H  
ATOM   1347 HG11 VAL A 185      30.974  29.213  15.490  1.00  0.00           H  
ATOM   1348 HG12 VAL A 185      30.226  30.728  15.057  1.00  0.00           H  
ATOM   1349 HG13 VAL A 185      31.855  30.351  14.487  1.00  0.00           H  
ATOM   1350 HG21 VAL A 185      32.580  29.034  17.370  1.00  0.00           H  
ATOM   1351 HG22 VAL A 185      33.714  29.922  16.363  1.00  0.00           H  
ATOM   1352 HG23 VAL A 185      33.399  30.449  18.007  1.00  0.00           H  
ATOM   1353  N   LEU A 186      30.295  33.741  15.835  1.00 11.61           N  
ATOM   1354  CA  LEU A 186      29.447  34.557  14.962  1.00 12.75           C  
ATOM   1355  C   LEU A 186      30.105  35.890  14.559  1.00 12.81           C  
ATOM   1356  O   LEU A 186      29.961  36.289  13.404  1.00 13.44           O  
ATOM   1357  CB  LEU A 186      28.070  34.817  15.605  1.00 13.84           C  
ATOM   1358  CG  LEU A 186      27.194  33.577  15.882  1.00 15.35           C  
ATOM   1359  CD1 LEU A 186      25.840  34.000  16.491  1.00 17.79           C  
ATOM   1360  CD2 LEU A 186      27.012  32.665  14.656  1.00 16.34           C  
ATOM   1361  H   LEU A 186      30.006  33.645  16.799  1.00  0.00           H  
ATOM   1362  HA  LEU A 186      29.301  33.990  14.042  1.00  0.00           H  
ATOM   1363  HB3 LEU A 186      27.507  35.473  14.943  1.00  0.00           H  
ATOM   1364  HB2 LEU A 186      28.210  35.367  16.537  1.00  0.00           H  
ATOM   1365  HG  LEU A 186      27.702  32.980  16.631  1.00  0.00           H  
ATOM   1366 HD11 LEU A 186      24.992  33.721  15.866  1.00  0.00           H  
ATOM   1367 HD12 LEU A 186      25.692  33.538  17.466  1.00  0.00           H  
ATOM   1368 HD13 LEU A 186      25.777  35.079  16.640  1.00  0.00           H  
ATOM   1369 HD21 LEU A 186      26.032  32.195  14.637  1.00  0.00           H  
ATOM   1370 HD22 LEU A 186      27.122  33.205  13.719  1.00  0.00           H  
ATOM   1371 HD23 LEU A 186      27.752  31.864  14.667  1.00  0.00           H  
ATOM   1372  N   ASP A 187      30.841  36.528  15.488  1.00 12.21           N  
ATOM   1373  CA  ASP A 187      31.628  37.747  15.242  1.00 14.99           C  
ATOM   1374  C   ASP A 187      32.807  37.542  14.268  1.00 15.26           C  
ATOM   1375  O   ASP A 187      33.158  38.484  13.558  1.00 15.23           O  
ATOM   1376  CB  ASP A 187      32.118  38.435  16.541  1.00 16.78           C  
ATOM   1377  CG  ASP A 187      31.015  38.815  17.539  1.00 20.35           C  
ATOM   1378  OD1 ASP A 187      29.858  39.005  17.103  1.00 21.97           O  
ATOM   1379  OD2 ASP A 187      31.365  39.012  18.721  1.00 25.56           O1-
ATOM   1380  H   ASP A 187      30.901  36.145  16.422  1.00  0.00           H  
ATOM   1381  HA  ASP A 187      30.956  38.452  14.754  1.00  0.00           H  
ATOM   1382  HB3 ASP A 187      32.673  39.341  16.296  1.00  0.00           H  
ATOM   1383  HB2 ASP A 187      32.805  37.755  17.048  1.00  0.00           H  
ATOM   1384  N   ASN A 188      33.379  36.326  14.241  1.00 13.87           N  
ATOM   1385  CA  ASN A 188      34.508  35.943  13.387  1.00 14.14           C  
ATOM   1386  C   ASN A 188      34.080  35.383  12.019  1.00 13.53           C  
ATOM   1387  O   ASN A 188      34.946  35.296  11.151  1.00 13.36           O  
ATOM   1388  CB  ASN A 188      35.372  34.912  14.145  1.00 14.82           C  
ATOM   1389  CG  ASN A 188      36.203  35.483  15.300  1.00 18.85           C  
ATOM   1390  OD1 ASN A 188      36.510  36.673  15.343  1.00 20.12           O  
ATOM   1391  ND2 ASN A 188      36.595  34.616  16.235  1.00 21.10           N  
ATOM   1392  H   ASN A 188      33.045  35.615  14.877  1.00  0.00           H  
ATOM   1393  HA  ASN A 188      35.101  36.843  13.213  1.00  0.00           H  
ATOM   1394  HB3 ASN A 188      36.084  34.441  13.466  1.00  0.00           H  
ATOM   1395  HB2 ASN A 188      34.724  34.121  14.517  1.00  0.00           H  
ATOM   1396 HD22 ASN A 188      37.145  34.929  17.021  1.00  0.00           H  
ATOM   1397 HD21 ASN A 188      36.326  33.643  16.169  1.00  0.00           H  
ATOM   1398  N   VAL A 189      32.795  35.038  11.815  1.00 12.06           N  
ATOM   1399  CA  VAL A 189      32.273  34.710  10.486  1.00 10.87           C  
ATOM   1400  C   VAL A 189      31.714  35.994   9.856  1.00 13.11           C  
ATOM   1401  O   VAL A 189      30.654  36.458  10.273  1.00 14.95           O  
ATOM   1402  CB  VAL A 189      31.147  33.632  10.495  1.00  9.92           C  
ATOM   1403  CG1 VAL A 189      30.521  33.410   9.096  1.00  9.91           C  
ATOM   1404  CG2 VAL A 189      31.649  32.280  11.025  1.00 10.65           C  
ATOM   1405  H   VAL A 189      32.120  35.117  12.563  1.00  0.00           H  
ATOM   1406  HA  VAL A 189      33.072  34.324   9.852  1.00  0.00           H  
ATOM   1407  HB  VAL A 189      30.358  33.958  11.175  1.00  0.00           H  
ATOM   1408 HG11 VAL A 189      29.882  32.531   9.074  1.00  0.00           H  
ATOM   1409 HG12 VAL A 189      29.903  34.250   8.777  1.00  0.00           H  
ATOM   1410 HG13 VAL A 189      31.293  33.259   8.340  1.00  0.00           H  
ATOM   1411 HG21 VAL A 189      30.826  31.585  11.190  1.00  0.00           H  
ATOM   1412 HG22 VAL A 189      32.333  31.811  10.325  1.00  0.00           H  
ATOM   1413 HG23 VAL A 189      32.176  32.383  11.968  1.00  0.00           H  
ATOM   1414  N   ALA A 190      32.420  36.514   8.842  1.00 11.72           N  
ATOM   1415  CA  ALA A 190      31.912  37.541   7.937  1.00 11.20           C  
ATOM   1416  C   ALA A 190      30.960  36.906   6.909  1.00 11.60           C  
ATOM   1417  O   ALA A 190      31.187  35.778   6.474  1.00 12.58           O  
ATOM   1418  CB  ALA A 190      33.095  38.244   7.257  1.00 10.95           C  
ATOM   1419  H   ALA A 190      33.288  36.070   8.567  1.00  0.00           H  
ATOM   1420  HA  ALA A 190      31.364  38.287   8.515  1.00  0.00           H  
ATOM   1421  HB1 ALA A 190      32.751  38.979   6.529  1.00  0.00           H  
ATOM   1422  HB2 ALA A 190      33.705  38.772   7.990  1.00  0.00           H  
ATOM   1423  HB3 ALA A 190      33.742  37.536   6.740  1.00  0.00           H  
ATOM   1424  N   TYR A 191      29.904  37.643   6.557  1.00  9.10           N  
ATOM   1425  CA  TYR A 191      28.812  37.206   5.702  1.00 11.15           C  
ATOM   1426  C   TYR A 191      28.340  38.352   4.800  1.00  9.98           C  
ATOM   1427  O   TYR A 191      28.063  39.447   5.288  1.00 10.36           O  
ATOM   1428  CB  TYR A 191      27.660  36.649   6.571  1.00 14.31           C  
ATOM   1429  CG  TYR A 191      26.363  36.399   5.817  1.00 16.33           C  
ATOM   1430  CD1 TYR A 191      26.321  35.406   4.820  1.00 18.03           C  
ATOM   1431  CD2 TYR A 191      25.214  37.180   6.073  1.00 19.21           C  
ATOM   1432  CE1 TYR A 191      25.136  35.193   4.095  1.00 21.10           C  
ATOM   1433  CE2 TYR A 191      24.029  36.964   5.338  1.00 21.77           C  
ATOM   1434  CZ  TYR A 191      23.989  35.962   4.349  1.00 22.07           C  
ATOM   1435  OH  TYR A 191      22.845  35.721   3.643  1.00 24.46           O  
ATOM   1436  H   TYR A 191      29.764  38.547   6.994  1.00  0.00           H  
ATOM   1437  HA  TYR A 191      29.173  36.399   5.066  1.00  0.00           H  
ATOM   1438  HB3 TYR A 191      27.450  37.344   7.387  1.00  0.00           H  
ATOM   1439  HB2 TYR A 191      27.974  35.719   7.048  1.00  0.00           H  
ATOM   1440  HD1 TYR A 191      27.191  34.801   4.614  1.00  0.00           H  
ATOM   1441  HD2 TYR A 191      25.238  37.952   6.828  1.00  0.00           H  
ATOM   1442  HE1 TYR A 191      25.099  34.410   3.363  1.00  0.00           H  
ATOM   1443  HE2 TYR A 191      23.153  37.561   5.541  1.00  0.00           H  
ATOM   1444  HH  TYR A 191      22.931  34.984   3.029  1.00  0.00           H  
ATOM   1445  N   ALA A 192      28.177  38.033   3.513  1.00  9.94           N  
ATOM   1446  CA  ALA A 192      27.465  38.841   2.531  1.00 10.77           C  
ATOM   1447  C   ALA A 192      26.677  37.901   1.616  1.00 12.63           C  
ATOM   1448  O   ALA A 192      27.057  36.740   1.461  1.00 13.05           O  
ATOM   1449  CB  ALA A 192      28.469  39.677   1.725  1.00 11.74           C  
ATOM   1450  H   ALA A 192      28.428  37.104   3.199  1.00  0.00           H  
ATOM   1451  HA  ALA A 192      26.757  39.505   3.032  1.00  0.00           H  
ATOM   1452  HB1 ALA A 192      27.962  40.282   0.973  1.00  0.00           H  
ATOM   1453  HB2 ALA A 192      29.021  40.361   2.368  1.00  0.00           H  
ATOM   1454  HB3 ALA A 192      29.194  39.044   1.211  1.00  0.00           H  
ATOM   1455  N   ARG A 193      25.612  38.431   1.000  1.00 14.15           N  
ATOM   1456  CA  ARG A 193      24.867  37.737  -0.045  1.00 16.28           C  
ATOM   1457  C   ARG A 193      25.008  38.537  -1.342  1.00 15.74           C  
ATOM   1458  O   ARG A 193      24.650  39.715  -1.365  1.00 17.52           O  
ATOM   1459  CB  ARG A 193      23.400  37.542   0.381  1.00 18.72           C  
ATOM   1460  CG  ARG A 193      22.589  36.683  -0.608  1.00 18.20           C  
ATOM   1461  CD  ARG A 193      21.195  36.333  -0.075  1.00 21.34           C  
ATOM   1462  NE  ARG A 193      20.376  35.667  -1.095  1.00 20.08           N  
ATOM   1463  CZ  ARG A 193      19.134  35.191  -0.906  1.00 21.29           C  
ATOM   1464  NH1 ARG A 193      18.509  35.330   0.272  1.00 22.51           N  
ATOM   1465  NH2 ARG A 193      18.504  34.571  -1.911  1.00 20.69           N1+
ATOM   1466  H   ARG A 193      25.358  39.395   1.162  1.00  0.00           H  
ATOM   1467  HA  ARG A 193      25.286  36.747  -0.205  1.00  0.00           H  
ATOM   1468  HB3 ARG A 193      22.915  38.511   0.512  1.00  0.00           H  
ATOM   1469  HB2 ARG A 193      23.384  37.058   1.357  1.00  0.00           H  
ATOM   1470  HG3 ARG A 193      23.136  35.745  -0.714  1.00  0.00           H  
ATOM   1471  HG2 ARG A 193      22.534  37.117  -1.607  1.00  0.00           H  
ATOM   1472  HD3 ARG A 193      20.701  37.189   0.384  1.00  0.00           H  
ATOM   1473  HD2 ARG A 193      21.316  35.580   0.706  1.00  0.00           H  
ATOM   1474  HE  ARG A 193      20.784  35.595  -2.023  1.00  0.00           H  
ATOM   1475 HH12 ARG A 193      17.573  34.977   0.405  1.00  0.00           H  
ATOM   1476 HH11 ARG A 193      18.977  35.799   1.035  1.00  0.00           H  
ATOM   1477 HH22 ARG A 193      17.570  34.210  -1.788  1.00  0.00           H  
ATOM   1478 HH21 ARG A 193      18.963  34.428  -2.803  1.00  0.00           H  
ATOM   1479  N   ALA A 194      25.530  37.880  -2.389  1.00 13.91           N  
ATOM   1480  CA  ALA A 194      25.696  38.459  -3.715  1.00 15.22           C  
ATOM   1481  C   ALA A 194      24.351  38.526  -4.454  1.00 15.34           C  
ATOM   1482  O   ALA A 194      23.715  37.492  -4.668  1.00 15.21           O  
ATOM   1483  CB  ALA A 194      26.737  37.664  -4.507  1.00 13.64           C  
ATOM   1484  H   ALA A 194      25.782  36.904  -2.291  1.00  0.00           H  
ATOM   1485  HA  ALA A 194      26.097  39.461  -3.590  1.00  0.00           H  
ATOM   1486  HB1 ALA A 194      26.888  38.108  -5.491  1.00  0.00           H  
ATOM   1487  HB2 ALA A 194      27.701  37.654  -3.998  1.00  0.00           H  
ATOM   1488  HB3 ALA A 194      26.423  36.635  -4.650  1.00  0.00           H  
ATOM   1489  N   PHE A 195      23.957  39.754  -4.818  1.00 16.95           N  
ATOM   1490  CA  PHE A 195      22.717  40.076  -5.528  1.00 19.87           C  
ATOM   1491  C   PHE A 195      22.752  39.749  -7.032  1.00 19.68           C  
ATOM   1492  O   PHE A 195      21.692  39.553  -7.624  1.00 21.50           O  
ATOM   1493  CB  PHE A 195      22.373  41.564  -5.290  1.00 19.91           C  
ATOM   1494  CG  PHE A 195      21.747  41.851  -3.935  1.00 22.04           C  
ATOM   1495  CD1 PHE A 195      22.534  41.847  -2.764  1.00 24.87           C  
ATOM   1496  CD2 PHE A 195      20.346  41.969  -3.814  1.00 22.22           C  
ATOM   1497  CE1 PHE A 195      21.934  41.994  -1.521  1.00 25.60           C  
ATOM   1498  CE2 PHE A 195      19.767  42.137  -2.564  1.00 22.41           C  
ATOM   1499  CZ  PHE A 195      20.557  42.148  -1.422  1.00 24.45           C  
ATOM   1500  H   PHE A 195      24.546  40.543  -4.585  1.00  0.00           H  
ATOM   1501  HA  PHE A 195      21.912  39.472  -5.105  1.00  0.00           H  
ATOM   1502  HB3 PHE A 195      21.694  41.932  -6.061  1.00  0.00           H  
ATOM   1503  HB2 PHE A 195      23.277  42.169  -5.384  1.00  0.00           H  
ATOM   1504  HD1 PHE A 195      23.603  41.718  -2.826  1.00  0.00           H  
ATOM   1505  HD2 PHE A 195      19.718  41.930  -4.693  1.00  0.00           H  
ATOM   1506  HE1 PHE A 195      22.539  41.982  -0.628  1.00  0.00           H  
ATOM   1507  HE2 PHE A 195      18.695  42.240  -2.477  1.00  0.00           H  
ATOM   1508  HZ  PHE A 195      20.098  42.266  -0.451  1.00  0.00           H  
ATOM   1509  N   ASN A 196      23.960  39.706  -7.614  1.00 17.00           N  
ATOM   1510  CA  ASN A 196      24.229  39.472  -9.035  1.00 18.09           C  
ATOM   1511  C   ASN A 196      25.723  39.160  -9.232  1.00 16.35           C  
ATOM   1512  O   ASN A 196      26.498  39.252  -8.279  1.00 14.96           O  
ATOM   1513  CB  ASN A 196      23.724  40.660  -9.905  1.00 18.40           C  
ATOM   1514  CG  ASN A 196      24.282  42.034  -9.508  1.00 19.85           C  
ATOM   1515  OD1 ASN A 196      25.455  42.317  -9.731  1.00 20.52           O  
ATOM   1516  ND2 ASN A 196      23.442  42.894  -8.929  1.00 22.23           N  
ATOM   1517  H   ASN A 196      24.783  39.855  -7.046  1.00  0.00           H  
ATOM   1518  HA  ASN A 196      23.667  38.578  -9.310  1.00  0.00           H  
ATOM   1519  HB3 ASN A 196      22.635  40.701  -9.866  1.00  0.00           H  
ATOM   1520  HB2 ASN A 196      23.963  40.486 -10.955  1.00  0.00           H  
ATOM   1521 HD22 ASN A 196      23.765  43.814  -8.667  1.00  0.00           H  
ATOM   1522 HD21 ASN A 196      22.481  42.637  -8.760  1.00  0.00           H  
ATOM   1523  N   THR A 197      26.119  38.768 -10.446  1.00 17.26           N  
ATOM   1524  CA  THR A 197      27.480  38.341 -10.784  1.00 16.17           C  
ATOM   1525  C   THR A 197      28.529  39.464 -10.611  1.00 16.37           C  
ATOM   1526  O   THR A 197      29.668  39.203 -10.215  1.00 13.66           O  
ATOM   1527  CB  THR A 197      27.491  37.894 -12.269  1.00 17.31           C  
ATOM   1528  OG1 THR A 197      26.890  38.881 -13.104  1.00 20.03           O  
ATOM   1529  CG2 THR A 197      26.675  36.614 -12.493  1.00 18.30           C  
ATOM   1530  H   THR A 197      25.481  38.740 -11.229  1.00  0.00           H  
ATOM   1531  HA  THR A 197      27.762  37.503 -10.142  1.00  0.00           H  
ATOM   1532  HB  THR A 197      28.517  37.722 -12.602  1.00  0.00           H  
ATOM   1533  HG1 THR A 197      27.480  39.641 -13.197  1.00  0.00           H  
ATOM   1534 HG21 THR A 197      26.723  36.297 -13.534  1.00  0.00           H  
ATOM   1535 HG22 THR A 197      27.062  35.797 -11.885  1.00  0.00           H  
ATOM   1536 HG23 THR A 197      25.623  36.746 -12.242  1.00  0.00           H  
ATOM   1537  N   ASP A 198      28.125  40.711 -10.887  1.00 16.79           N  
ATOM   1538  CA  ASP A 198      28.984  41.892 -10.795  1.00 18.01           C  
ATOM   1539  C   ASP A 198      29.273  42.210  -9.325  1.00 17.29           C  
ATOM   1540  O   ASP A 198      30.434  42.379  -8.951  1.00 17.00           O  
ATOM   1541  CB  ASP A 198      28.435  43.134 -11.540  1.00 22.18           C  
ATOM   1542  CG  ASP A 198      27.955  42.895 -12.976  1.00 26.46           C  
ATOM   1543  OD1 ASP A 198      28.233  41.810 -13.532  1.00 29.30           O  
ATOM   1544  OD2 ASP A 198      27.350  43.837 -13.527  1.00 31.93           O1-
ATOM   1545  H   ASP A 198      27.155  40.876 -11.118  1.00  0.00           H  
ATOM   1546  HA  ASP A 198      29.942  41.640 -11.257  1.00  0.00           H  
ATOM   1547  HB3 ASP A 198      29.214  43.897 -11.568  1.00  0.00           H  
ATOM   1548  HB2 ASP A 198      27.595  43.542 -10.976  1.00  0.00           H  
ATOM   1549  N   HIS A 199      28.214  42.183  -8.505  1.00 15.89           N  
ATOM   1550  CA  HIS A 199      28.303  42.302  -7.053  1.00 14.74           C  
ATOM   1551  C   HIS A 199      29.139  41.180  -6.406  1.00 13.93           C  
ATOM   1552  O   HIS A 199      29.928  41.474  -5.513  1.00 12.91           O  
ATOM   1553  CB  HIS A 199      26.892  42.408  -6.449  1.00 14.97           C  
ATOM   1554  CG  HIS A 199      26.872  42.599  -4.956  1.00 13.46           C  
ATOM   1555  ND1 HIS A 199      25.953  41.928  -4.146  1.00 14.71           N  
ATOM   1556  CD2 HIS A 199      27.676  43.387  -4.160  1.00 12.84           C  
ATOM   1557  CE1 HIS A 199      26.257  42.301  -2.906  1.00 13.89           C  
ATOM   1558  NE2 HIS A 199      27.266  43.167  -2.858  1.00 14.41           N  
ATOM   1559  H   HIS A 199      27.289  42.053  -8.903  1.00  0.00           H  
ATOM   1560  HA  HIS A 199      28.816  43.243  -6.849  1.00  0.00           H  
ATOM   1561  HB3 HIS A 199      26.316  41.516  -6.692  1.00  0.00           H  
ATOM   1562  HB2 HIS A 199      26.360  43.249  -6.894  1.00  0.00           H  
ATOM   1563  HD2 HIS A 199      28.505  44.039  -4.402  1.00  0.00           H  
ATOM   1564  HE1 HIS A 199      25.746  41.941  -2.024  1.00  0.00           H  
ATOM   1565  HE2 HIS A 199      27.667  43.569  -2.021  1.00  0.00           H  
ATOM   1566  N   GLN A 200      29.022  39.944  -6.915  1.00 13.22           N  
ATOM   1567  CA  GLN A 200      29.817  38.789  -6.482  1.00 12.96           C  
ATOM   1568  C   GLN A 200      31.333  39.031  -6.654  1.00 13.87           C  
ATOM   1569  O   GLN A 200      32.102  38.696  -5.754  1.00 12.77           O  
ATOM   1570  CB  GLN A 200      29.340  37.540  -7.260  1.00 12.31           C  
ATOM   1571  CG  GLN A 200      29.917  36.201  -6.764  1.00 13.47           C  
ATOM   1572  CD  GLN A 200      29.537  35.036  -7.683  1.00 13.16           C  
ATOM   1573  OE1 GLN A 200      28.373  34.853  -8.030  1.00 15.14           O  
ATOM   1574  NE2 GLN A 200      30.521  34.228  -8.072  1.00 13.84           N  
ATOM   1575  H   GLN A 200      28.376  39.775  -7.675  1.00  0.00           H  
ATOM   1576  HA  GLN A 200      29.618  38.634  -5.420  1.00  0.00           H  
ATOM   1577  HB3 GLN A 200      29.587  37.660  -8.314  1.00  0.00           H  
ATOM   1578  HB2 GLN A 200      28.253  37.481  -7.220  1.00  0.00           H  
ATOM   1579  HG3 GLN A 200      29.550  35.987  -5.759  1.00  0.00           H  
ATOM   1580  HG2 GLN A 200      31.003  36.256  -6.692  1.00  0.00           H  
ATOM   1581 HE22 GLN A 200      30.324  33.437  -8.672  1.00  0.00           H  
ATOM   1582 HE21 GLN A 200      31.474  34.407  -7.789  1.00  0.00           H  
ATOM   1583  N   THR A 201      31.705  39.654  -7.776  1.00 11.64           N  
ATOM   1584  CA  THR A 201      33.080  40.028  -8.078  1.00 12.73           C  
ATOM   1585  C   THR A 201      33.557  41.256  -7.266  1.00 11.26           C  
ATOM   1586  O   THR A 201      34.701  41.279  -6.809  1.00 11.94           O  
ATOM   1587  CB  THR A 201      33.227  40.300  -9.597  1.00 11.84           C  
ATOM   1588  OG1 THR A 201      32.759  39.174 -10.322  1.00 13.35           O  
ATOM   1589  CG2 THR A 201      34.661  40.562 -10.073  1.00 14.26           C  
ATOM   1590  H   THR A 201      30.994  39.935  -8.437  1.00  0.00           H  
ATOM   1591  HA  THR A 201      33.734  39.199  -7.803  1.00  0.00           H  
ATOM   1592  HB  THR A 201      32.610  41.154  -9.879  1.00  0.00           H  
ATOM   1593  HG1 THR A 201      31.840  38.991 -10.083  1.00  0.00           H  
ATOM   1594 HG21 THR A 201      34.710  40.642 -11.159  1.00  0.00           H  
ATOM   1595 HG22 THR A 201      35.058  41.491  -9.666  1.00  0.00           H  
ATOM   1596 HG23 THR A 201      35.321  39.748  -9.774  1.00  0.00           H  
ATOM   1597  N   GLN A 202      32.663  42.234  -7.041  1.00 12.98           N  
ATOM   1598  CA  GLN A 202      32.928  43.434  -6.241  1.00 13.80           C  
ATOM   1599  C   GLN A 202      33.238  43.101  -4.771  1.00 12.44           C  
ATOM   1600  O   GLN A 202      34.144  43.703  -4.188  1.00 13.52           O  
ATOM   1601  CB  GLN A 202      31.750  44.423  -6.397  1.00 17.53           C  
ATOM   1602  CG  GLN A 202      31.947  45.819  -5.756  1.00 25.23           C  
ATOM   1603  CD  GLN A 202      31.512  45.945  -4.291  1.00 28.15           C  
ATOM   1604  OE1 GLN A 202      30.941  45.032  -3.703  1.00 32.69           O  
ATOM   1605  NE2 GLN A 202      31.773  47.091  -3.678  1.00 29.89           N  
ATOM   1606  H   GLN A 202      31.737  42.158  -7.450  1.00  0.00           H  
ATOM   1607  HA  GLN A 202      33.821  43.906  -6.658  1.00  0.00           H  
ATOM   1608  HB3 GLN A 202      30.829  43.969  -6.033  1.00  0.00           H  
ATOM   1609  HB2 GLN A 202      31.590  44.580  -7.464  1.00  0.00           H  
ATOM   1610  HG3 GLN A 202      31.347  46.538  -6.315  1.00  0.00           H  
ATOM   1611  HG2 GLN A 202      32.984  46.141  -5.863  1.00  0.00           H  
ATOM   1612 HE22 GLN A 202      31.481  47.235  -2.724  1.00  0.00           H  
ATOM   1613 HE21 GLN A 202      32.240  47.842  -4.162  1.00  0.00           H  
ATOM   1614  N   LEU A 203      32.543  42.099  -4.217  1.00 12.46           N  
ATOM   1615  CA  LEU A 203      32.778  41.582  -2.866  1.00 11.73           C  
ATOM   1616  C   LEU A 203      34.207  41.045  -2.641  1.00 12.56           C  
ATOM   1617  O   LEU A 203      34.596  40.933  -1.482  1.00 11.56           O  
ATOM   1618  CB  LEU A 203      31.727  40.495  -2.534  1.00 12.52           C  
ATOM   1619  CG  LEU A 203      30.299  41.020  -2.253  1.00 12.51           C  
ATOM   1620  CD1 LEU A 203      29.240  39.909  -2.420  1.00 14.88           C  
ATOM   1621  CD2 LEU A 203      30.187  41.691  -0.874  1.00 15.21           C  
ATOM   1622  H   LEU A 203      31.860  41.598  -4.770  1.00  0.00           H  
ATOM   1623  HA  LEU A 203      32.659  42.418  -2.177  1.00  0.00           H  
ATOM   1624  HB3 LEU A 203      32.042  39.907  -1.670  1.00  0.00           H  
ATOM   1625  HB2 LEU A 203      31.700  39.792  -3.367  1.00  0.00           H  
ATOM   1626  HG  LEU A 203      30.077  41.793  -2.986  1.00  0.00           H  
ATOM   1627 HD11 LEU A 203      28.607  39.804  -1.538  1.00  0.00           H  
ATOM   1628 HD12 LEU A 203      28.583  40.127  -3.262  1.00  0.00           H  
ATOM   1629 HD13 LEU A 203      29.691  38.935  -2.608  1.00  0.00           H  
ATOM   1630 HD21 LEU A 203      29.293  42.311  -0.811  1.00  0.00           H  
ATOM   1631 HD22 LEU A 203      30.131  40.949  -0.080  1.00  0.00           H  
ATOM   1632 HD23 LEU A 203      31.040  42.331  -0.653  1.00  0.00           H  
ATOM   1633  N   LEU A 204      34.962  40.713  -3.700  1.00 11.31           N  
ATOM   1634  CA  LEU A 204      36.345  40.252  -3.567  1.00 11.87           C  
ATOM   1635  C   LEU A 204      37.315  41.410  -3.247  1.00 11.61           C  
ATOM   1636  O   LEU A 204      38.350  41.186  -2.615  1.00 11.18           O  
ATOM   1637  CB  LEU A 204      36.796  39.475  -4.818  1.00 11.53           C  
ATOM   1638  CG  LEU A 204      35.911  38.281  -5.249  1.00 12.00           C  
ATOM   1639  CD1 LEU A 204      36.588  37.506  -6.397  1.00 12.14           C  
ATOM   1640  CD2 LEU A 204      35.534  37.342  -4.085  1.00 12.53           C  
ATOM   1641  H   LEU A 204      34.592  40.799  -4.640  1.00  0.00           H  
ATOM   1642  HA  LEU A 204      36.388  39.567  -2.722  1.00  0.00           H  
ATOM   1643  HB3 LEU A 204      37.804  39.111  -4.619  1.00  0.00           H  
ATOM   1644  HB2 LEU A 204      36.879  40.162  -5.659  1.00  0.00           H  
ATOM   1645  HG  LEU A 204      34.974  38.681  -5.641  1.00  0.00           H  
ATOM   1646 HD11 LEU A 204      36.389  36.435  -6.369  1.00  0.00           H  
ATOM   1647 HD12 LEU A 204      36.249  37.868  -7.367  1.00  0.00           H  
ATOM   1648 HD13 LEU A 204      37.669  37.613  -6.365  1.00  0.00           H  
ATOM   1649 HD21 LEU A 204      35.434  36.302  -4.396  1.00  0.00           H  
ATOM   1650 HD22 LEU A 204      36.265  37.363  -3.277  1.00  0.00           H  
ATOM   1651 HD23 LEU A 204      34.572  37.634  -3.668  1.00  0.00           H  
ATOM   1652  N   TYR A 205      36.953  42.642  -3.633  1.00 13.97           N  
ATOM   1653  CA  TYR A 205      37.655  43.857  -3.207  1.00 16.07           C  
ATOM   1654  C   TYR A 205      37.362  44.175  -1.732  1.00 15.39           C  
ATOM   1655  O   TYR A 205      38.253  44.633  -1.018  1.00 14.26           O  
ATOM   1656  CB  TYR A 205      37.311  45.041  -4.129  1.00 19.68           C  
ATOM   1657  CG  TYR A 205      37.967  44.952  -5.496  1.00 23.06           C  
ATOM   1658  CD1 TYR A 205      37.398  44.161  -6.517  1.00 26.38           C  
ATOM   1659  CD2 TYR A 205      39.172  45.645  -5.738  1.00 24.97           C  
ATOM   1660  CE1 TYR A 205      38.044  44.049  -7.764  1.00 28.42           C  
ATOM   1661  CE2 TYR A 205      39.818  45.529  -6.984  1.00 27.75           C  
ATOM   1662  CZ  TYR A 205      39.262  44.720  -7.992  1.00 29.20           C  
ATOM   1663  OH  TYR A 205      39.912  44.590  -9.182  1.00 32.07           O  
ATOM   1664  H   TYR A 205      36.065  42.774  -4.105  1.00  0.00           H  
ATOM   1665  HA  TYR A 205      38.728  43.687  -3.297  1.00  0.00           H  
ATOM   1666  HB3 TYR A 205      37.656  45.966  -3.663  1.00  0.00           H  
ATOM   1667  HB2 TYR A 205      36.234  45.162  -4.238  1.00  0.00           H  
ATOM   1668  HD1 TYR A 205      36.470  43.631  -6.349  1.00  0.00           H  
ATOM   1669  HD2 TYR A 205      39.618  46.257  -4.966  1.00  0.00           H  
ATOM   1670  HE1 TYR A 205      37.598  43.448  -8.540  1.00  0.00           H  
ATOM   1671  HE2 TYR A 205      40.743  46.057  -7.162  1.00  0.00           H  
ATOM   1672  HH  TYR A 205      39.454  44.021  -9.809  1.00  0.00           H  
ATOM   1673  N   GLN A 206      36.140  43.862  -1.276  1.00 14.66           N  
ATOM   1674  CA  GLN A 206      35.782  43.922   0.141  1.00 14.18           C  
ATOM   1675  C   GLN A 206      36.517  42.826   0.940  1.00 11.99           C  
ATOM   1676  O   GLN A 206      37.025  43.107   2.026  1.00 13.05           O  
ATOM   1677  CB  GLN A 206      34.252  43.836   0.316  1.00 16.50           C  
ATOM   1678  CG  GLN A 206      33.469  44.875  -0.520  1.00 21.42           C  
ATOM   1679  CD  GLN A 206      32.033  45.054  -0.027  1.00 24.13           C  
ATOM   1680  OE1 GLN A 206      31.798  45.188   1.168  1.00 26.96           O  
ATOM   1681  NE2 GLN A 206      31.051  45.094  -0.918  1.00 26.12           N  
ATOM   1682  H   GLN A 206      35.460  43.471  -1.911  1.00  0.00           H  
ATOM   1683  HA  GLN A 206      36.111  44.886   0.534  1.00  0.00           H  
ATOM   1684  HB3 GLN A 206      34.041  43.978   1.377  1.00  0.00           H  
ATOM   1685  HB2 GLN A 206      33.885  42.836   0.083  1.00  0.00           H  
ATOM   1686  HG3 GLN A 206      33.478  44.609  -1.578  1.00  0.00           H  
ATOM   1687  HG2 GLN A 206      33.955  45.848  -0.443  1.00  0.00           H  
ATOM   1688 HE22 GLN A 206      30.107  45.228  -0.594  1.00  0.00           H  
ATOM   1689 HE21 GLN A 206      31.198  44.971  -1.923  1.00  0.00           H  
ATOM   1690  N   ALA A 207      36.607  41.618   0.361  1.00 11.37           N  
ATOM   1691  CA  ALA A 207      37.322  40.471   0.915  1.00  9.55           C  
ATOM   1692  C   ALA A 207      38.798  40.766   1.190  1.00  9.68           C  
ATOM   1693  O   ALA A 207      39.235  40.675   2.336  1.00 10.32           O  
ATOM   1694  CB  ALA A 207      37.172  39.238   0.007  1.00 11.15           C  
ATOM   1695  H   ALA A 207      36.054  41.438  -0.471  1.00  0.00           H  
ATOM   1696  HA  ALA A 207      36.851  40.264   1.869  1.00  0.00           H  
ATOM   1697  HB1 ALA A 207      37.578  38.351   0.494  1.00  0.00           H  
ATOM   1698  HB2 ALA A 207      36.125  39.029  -0.217  1.00  0.00           H  
ATOM   1699  HB3 ALA A 207      37.711  39.346  -0.931  1.00  0.00           H  
ATOM   1700  N  ASER A 208      39.519  41.175   0.142  0.50  8.91           N  
ATOM   1701  N  BSER A 208      39.368  41.606   0.024  0.50  5.19           N  
ATOM   1702  CA ASER A 208      40.929  41.546   0.220  0.50  8.84           C  
ATOM   1703  CA BSER A 208      40.803  41.859   0.059  0.50  6.96           C  
ATOM   1704  C  ASER A 208      41.210  42.705   1.197  0.50  8.91           C  
ATOM   1705  C  BSER A 208      41.172  42.904   1.102  0.50  5.34           C  
ATOM   1706  O  ASER A 208      42.216  42.649   1.898  0.50  9.06           O  
ATOM   1707  O  BSER A 208      42.168  42.759   1.808  0.50  2.94           O  
ATOM   1708  CB ASER A 208      41.475  41.786  -1.198  0.50  8.15           C  
ATOM   1709  CB BSER A 208      41.287  42.307  -1.316  0.50  6.77           C  
ATOM   1710  OG ASER A 208      40.659  42.669  -1.943  0.50  5.66           O  
ATOM   1711  OG BSER A 208      41.093  41.278  -2.266  0.50 12.86           O  
ATOM   1712  H  ASER A 208      39.074  41.264  -0.764  0.50  0.00           H  
ATOM   1713  H  BSER A 208      38.862  41.795  -0.830  0.50  0.00           H  
ATOM   1714  HA ASER A 208      41.462  40.680   0.619  0.50  0.00           H  
ATOM   1715  HA BSER A 208      41.309  40.928   0.313  0.50  0.00           H  
ATOM   1716  HB3ASER A 208      41.542  40.847  -1.741  0.50  0.00           H  
ATOM   1717  HB3BSER A 208      42.346  42.558  -1.264  0.50  0.00           H  
ATOM   1718  HB2ASER A 208      42.490  42.182  -1.148  0.50  0.00           H  
ATOM   1719  HB2BSER A 208      40.734  43.194  -1.624  0.50  0.00           H  
ATOM   1720  HG ASER A 208      39.928  42.154  -2.322  0.50  0.00           H  
ATOM   1721  HG BSER A 208      41.402  41.573  -3.126  0.50  0.00           H  
ATOM   1722  N   ALA A 209      40.303  43.690   1.298  1.00  9.46           N  
ATOM   1723  CA  ALA A 209      40.383  44.760   2.296  1.00 10.03           C  
ATOM   1724  C   ALA A 209      40.289  44.245   3.745  1.00 12.23           C  
ATOM   1725  O   ALA A 209      41.118  44.616   4.576  1.00 13.45           O  
ATOM   1726  CB  ALA A 209      39.309  45.819   2.012  1.00 11.01           C  
ATOM   1727  H   ALA A 209      39.515  43.705   0.660  1.00  0.00           H  
ATOM   1728  HA  ALA A 209      41.361  45.234   2.195  1.00  0.00           H  
ATOM   1729  HB1 ALA A 209      39.379  46.644   2.722  1.00  0.00           H  
ATOM   1730  HB2 ALA A 209      39.422  46.238   1.012  1.00  0.00           H  
ATOM   1731  HB3 ALA A 209      38.303  45.407   2.086  1.00  0.00           H  
ATOM   1732  N   MET A 210      39.325  43.354   4.019  1.00 11.13           N  
ATOM   1733  CA  MET A 210      39.179  42.713   5.331  1.00 11.31           C  
ATOM   1734  C   MET A 210      40.389  41.831   5.697  1.00 10.40           C  
ATOM   1735  O   MET A 210      40.837  41.870   6.844  1.00 11.49           O  
ATOM   1736  CB  MET A 210      37.858  41.922   5.401  1.00 11.10           C  
ATOM   1737  CG  MET A 210      36.610  42.814   5.484  1.00 12.90           C  
ATOM   1738  SD  MET A 210      35.049  41.908   5.696  1.00 19.56           S  
ATOM   1739  CE  MET A 210      34.719  41.416   3.985  1.00 18.08           C  
ATOM   1740  H   MET A 210      38.688  43.067   3.282  1.00  0.00           H  
ATOM   1741  HA  MET A 210      39.141  43.502   6.085  1.00  0.00           H  
ATOM   1742  HB3 MET A 210      37.864  41.277   6.280  1.00  0.00           H  
ATOM   1743  HB2 MET A 210      37.780  41.258   4.543  1.00  0.00           H  
ATOM   1744  HG3 MET A 210      36.533  43.454   4.605  1.00  0.00           H  
ATOM   1745  HG2 MET A 210      36.710  43.485   6.338  1.00  0.00           H  
ATOM   1746  HE1 MET A 210      33.833  40.783   3.933  1.00  0.00           H  
ATOM   1747  HE2 MET A 210      34.554  42.293   3.359  1.00  0.00           H  
ATOM   1748  HE3 MET A 210      35.561  40.860   3.583  1.00  0.00           H  
ATOM   1749  N   MET A 211      40.934  41.111   4.706  1.00  9.79           N  
ATOM   1750  CA  MET A 211      42.128  40.268   4.838  1.00  9.90           C  
ATOM   1751  C   MET A 211      43.434  41.042   5.117  1.00 12.40           C  
ATOM   1752  O   MET A 211      44.402  40.427   5.561  1.00 12.31           O  
ATOM   1753  CB  MET A 211      42.275  39.368   3.594  1.00 11.35           C  
ATOM   1754  CG  MET A 211      41.167  38.316   3.442  1.00 13.28           C  
ATOM   1755  SD  MET A 211      41.188  37.452   1.847  1.00 19.97           S  
ATOM   1756  CE  MET A 211      39.687  36.453   2.009  1.00 17.37           C  
ATOM   1757  H   MET A 211      40.494  41.134   3.791  1.00  0.00           H  
ATOM   1758  HA  MET A 211      41.985  39.622   5.703  1.00  0.00           H  
ATOM   1759  HB3 MET A 211      43.224  38.835   3.655  1.00  0.00           H  
ATOM   1760  HB2 MET A 211      42.342  39.980   2.694  1.00  0.00           H  
ATOM   1761  HG3 MET A 211      40.183  38.757   3.586  1.00  0.00           H  
ATOM   1762  HG2 MET A 211      41.273  37.573   4.228  1.00  0.00           H  
ATOM   1763  HE1 MET A 211      39.551  35.847   1.115  1.00  0.00           H  
ATOM   1764  HE2 MET A 211      39.750  35.790   2.872  1.00  0.00           H  
ATOM   1765  HE3 MET A 211      38.812  37.092   2.126  1.00  0.00           H  
ATOM   1766  N   VAL A 212      43.455  42.359   4.870  1.00 13.63           N  
ATOM   1767  CA  VAL A 212      44.570  43.234   5.235  1.00 16.42           C  
ATOM   1768  C   VAL A 212      44.490  43.663   6.717  1.00 18.07           C  
ATOM   1769  O   VAL A 212      45.510  43.682   7.403  1.00 20.15           O  
ATOM   1770  CB  VAL A 212      44.605  44.487   4.310  1.00 16.91           C  
ATOM   1771  CG1 VAL A 212      45.476  45.668   4.791  1.00 20.67           C  
ATOM   1772  CG2 VAL A 212      45.041  44.084   2.895  1.00 16.11           C  
ATOM   1773  H   VAL A 212      42.650  42.795   4.440  1.00  0.00           H  
ATOM   1774  HA  VAL A 212      45.508  42.690   5.106  1.00  0.00           H  
ATOM   1775  HB  VAL A 212      43.591  44.873   4.226  1.00  0.00           H  
ATOM   1776 HG11 VAL A 212      45.524  46.452   4.035  1.00  0.00           H  
ATOM   1777 HG12 VAL A 212      45.078  46.133   5.693  1.00  0.00           H  
ATOM   1778 HG13 VAL A 212      46.498  45.348   4.999  1.00  0.00           H  
ATOM   1779 HG21 VAL A 212      44.897  44.906   2.195  1.00  0.00           H  
ATOM   1780 HG22 VAL A 212      46.090  43.793   2.881  1.00  0.00           H  
ATOM   1781 HG23 VAL A 212      44.479  43.235   2.518  1.00  0.00           H  
ATOM   1782  N   GLU A 213      43.283  44.005   7.181  1.00 17.71           N  
ATOM   1783  CA  GLU A 213      43.008  44.467   8.546  1.00 19.16           C  
ATOM   1784  C   GLU A 213      43.045  43.356   9.607  1.00 19.63           C  
ATOM   1785  O   GLU A 213      43.464  43.624  10.733  1.00 18.83           O  
ATOM   1786  CB  GLU A 213      41.635  45.165   8.589  1.00 21.15           C  
ATOM   1787  CG  GLU A 213      41.600  46.483   7.797  1.00 24.58           C  
ATOM   1788  CD  GLU A 213      40.238  47.182   7.815  1.00 28.91           C  
ATOM   1789  OE1 GLU A 213      39.397  46.837   8.673  1.00 29.96           O  
ATOM   1790  OE2 GLU A 213      40.068  48.076   6.960  1.00 30.33           O1-
ATOM   1791  H   GLU A 213      42.483  43.927   6.569  1.00  0.00           H  
ATOM   1792  HA  GLU A 213      43.768  45.201   8.822  1.00  0.00           H  
ATOM   1793  HB3 GLU A 213      41.362  45.367   9.626  1.00  0.00           H  
ATOM   1794  HB2 GLU A 213      40.869  44.491   8.200  1.00  0.00           H  
ATOM   1795  HG3 GLU A 213      41.878  46.301   6.761  1.00  0.00           H  
ATOM   1796  HG2 GLU A 213      42.340  47.175   8.202  1.00  0.00           H  
ATOM   1797  N   SER A 214      42.567  42.156   9.247  1.00 18.76           N  
ATOM   1798  CA  SER A 214      42.378  41.027  10.156  1.00 18.30           C  
ATOM   1799  C   SER A 214      42.866  39.734   9.497  1.00 17.21           C  
ATOM   1800  O   SER A 214      42.806  39.617   8.273  1.00 15.90           O  
ATOM   1801  CB  SER A 214      40.877  40.912  10.496  1.00 20.42           C  
ATOM   1802  OG  SER A 214      40.521  41.800  11.534  1.00 25.34           O  
ATOM   1803  H   SER A 214      42.247  42.013   8.298  1.00  0.00           H  
ATOM   1804  HA  SER A 214      42.957  41.159  11.073  1.00  0.00           H  
ATOM   1805  HB3 SER A 214      40.638  39.906  10.844  1.00  0.00           H  
ATOM   1806  HB2 SER A 214      40.252  41.100   9.623  1.00  0.00           H  
ATOM   1807  HG  SER A 214      40.699  42.697  11.238  1.00  0.00           H  
ATOM   1808  N   ARG A 215      43.294  38.764  10.324  1.00 16.03           N  
ATOM   1809  CA  ARG A 215      43.613  37.416   9.861  1.00 14.50           C  
ATOM   1810  C   ARG A 215      42.330  36.639   9.531  1.00 13.33           C  
ATOM   1811  O   ARG A 215      41.494  36.435  10.413  1.00 14.15           O  
ATOM   1812  CB  ARG A 215      44.486  36.661  10.892  1.00 17.55           C  
ATOM   1813  CG  ARG A 215      44.821  35.221  10.445  1.00 20.04           C  
ATOM   1814  CD  ARG A 215      45.847  34.498  11.325  1.00 25.67           C  
ATOM   1815  NE  ARG A 215      45.952  33.079  10.943  1.00 28.44           N  
ATOM   1816  CZ  ARG A 215      46.475  32.594   9.802  1.00 32.44           C  
ATOM   1817  NH1 ARG A 215      47.057  33.392   8.894  1.00 33.60           N  
ATOM   1818  NH2 ARG A 215      46.417  31.280   9.560  1.00 33.47           N1+
ATOM   1819  H   ARG A 215      43.319  38.919  11.322  1.00  0.00           H  
ATOM   1820  HA  ARG A 215      44.210  37.513   8.951  1.00  0.00           H  
ATOM   1821  HB3 ARG A 215      43.979  36.627  11.857  1.00  0.00           H  
ATOM   1822  HB2 ARG A 215      45.411  37.216  11.049  1.00  0.00           H  
ATOM   1823  HG3 ARG A 215      45.256  35.319   9.450  1.00  0.00           H  
ATOM   1824  HG2 ARG A 215      43.936  34.597  10.318  1.00  0.00           H  
ATOM   1825  HD3 ARG A 215      45.623  34.627  12.384  1.00  0.00           H  
ATOM   1826  HD2 ARG A 215      46.838  34.923  11.162  1.00  0.00           H  
ATOM   1827  HE  ARG A 215      45.512  32.429  11.583  1.00  0.00           H  
ATOM   1828 HH12 ARG A 215      47.434  33.010   8.038  1.00  0.00           H  
ATOM   1829 HH11 ARG A 215      47.119  34.385   9.062  1.00  0.00           H  
ATOM   1830 HH22 ARG A 215      46.808  30.893   8.714  1.00  0.00           H  
ATOM   1831 HH21 ARG A 215      45.955  30.662  10.220  1.00  0.00           H  
ATOM   1832  N   TYR A 216      42.262  36.169   8.280  1.00 12.11           N  
ATOM   1833  CA  TYR A 216      41.318  35.159   7.819  1.00 10.66           C  
ATOM   1834  C   TYR A 216      42.101  33.882   7.500  1.00 10.55           C  
ATOM   1835  O   TYR A 216      43.266  33.949   7.104  1.00 11.94           O  
ATOM   1836  CB  TYR A 216      40.545  35.673   6.585  1.00 11.82           C  
ATOM   1837  CG  TYR A 216      39.492  36.721   6.911  1.00 11.74           C  
ATOM   1838  CD1 TYR A 216      39.872  38.048   7.197  1.00 13.91           C  
ATOM   1839  CD2 TYR A 216      38.130  36.364   6.977  1.00 13.07           C  
ATOM   1840  CE1 TYR A 216      38.911  38.996   7.595  1.00 14.14           C  
ATOM   1841  CE2 TYR A 216      37.167  37.314   7.373  1.00 13.62           C  
ATOM   1842  CZ  TYR A 216      37.559  38.625   7.700  1.00 15.01           C  
ATOM   1843  OH  TYR A 216      36.632  39.530   8.125  1.00 17.98           O  
ATOM   1844  H   TYR A 216      43.001  36.396   7.630  1.00  0.00           H  
ATOM   1845  HA  TYR A 216      40.601  34.933   8.606  1.00  0.00           H  
ATOM   1846  HB3 TYR A 216      40.032  34.838   6.104  1.00  0.00           H  
ATOM   1847  HB2 TYR A 216      41.239  36.057   5.840  1.00  0.00           H  
ATOM   1848  HD1 TYR A 216      40.911  38.332   7.143  1.00  0.00           H  
ATOM   1849  HD2 TYR A 216      37.820  35.354   6.751  1.00  0.00           H  
ATOM   1850  HE1 TYR A 216      39.215  40.003   7.835  1.00  0.00           H  
ATOM   1851  HE2 TYR A 216      36.128  37.035   7.439  1.00  0.00           H  
ATOM   1852  HH  TYR A 216      35.747  39.162   8.181  1.00  0.00           H  
ATOM   1853  N   ALA A 217      41.420  32.743   7.670  1.00  8.82           N  
ATOM   1854  CA  ALA A 217      41.897  31.416   7.292  1.00  8.08           C  
ATOM   1855  C   ALA A 217      41.054  30.813   6.157  1.00  8.74           C  
ATOM   1856  O   ALA A 217      41.490  29.824   5.567  1.00  9.17           O  
ATOM   1857  CB  ALA A 217      41.855  30.511   8.534  1.00 10.40           C  
ATOM   1858  H   ALA A 217      40.472  32.786   8.025  1.00  0.00           H  
ATOM   1859  HA  ALA A 217      42.927  31.458   6.934  1.00  0.00           H  
ATOM   1860  HB1 ALA A 217      42.080  29.476   8.279  1.00  0.00           H  
ATOM   1861  HB2 ALA A 217      42.591  30.829   9.274  1.00  0.00           H  
ATOM   1862  HB3 ALA A 217      40.875  30.532   9.013  1.00  0.00           H  
ATOM   1863  N   LEU A 218      39.876  31.399   5.874  1.00  8.26           N  
ATOM   1864  CA  LEU A 218      38.885  30.844   4.959  1.00  9.02           C  
ATOM   1865  C   LEU A 218      38.117  31.951   4.217  1.00  7.66           C  
ATOM   1866  O   LEU A 218      37.803  32.990   4.800  1.00  8.43           O  
ATOM   1867  CB  LEU A 218      37.954  29.909   5.768  1.00  9.51           C  
ATOM   1868  CG  LEU A 218      36.779  29.259   5.001  1.00 10.64           C  
ATOM   1869  CD1 LEU A 218      37.262  28.262   3.928  1.00 11.06           C  
ATOM   1870  CD2 LEU A 218      35.799  28.615   5.992  1.00 13.12           C  
ATOM   1871  H   LEU A 218      39.589  32.225   6.381  1.00  0.00           H  
ATOM   1872  HA  LEU A 218      39.410  30.250   4.215  1.00  0.00           H  
ATOM   1873  HB3 LEU A 218      37.540  30.486   6.595  1.00  0.00           H  
ATOM   1874  HB2 LEU A 218      38.548  29.122   6.234  1.00  0.00           H  
ATOM   1875  HG  LEU A 218      36.205  30.033   4.492  1.00  0.00           H  
ATOM   1876 HD11 LEU A 218      36.830  27.269   4.047  1.00  0.00           H  
ATOM   1877 HD12 LEU A 218      36.997  28.610   2.929  1.00  0.00           H  
ATOM   1878 HD13 LEU A 218      38.343  28.130   3.950  1.00  0.00           H  
ATOM   1879 HD21 LEU A 218      35.383  27.679   5.627  1.00  0.00           H  
ATOM   1880 HD22 LEU A 218      36.275  28.413   6.950  1.00  0.00           H  
ATOM   1881 HD23 LEU A 218      34.960  29.282   6.183  1.00  0.00           H  
ATOM   1882  N   LEU A 219      37.780  31.655   2.955  1.00  8.37           N  
ATOM   1883  CA  LEU A 219      36.803  32.364   2.137  1.00  7.10           C  
ATOM   1884  C   LEU A 219      35.937  31.316   1.421  1.00  7.22           C  
ATOM   1885  O   LEU A 219      36.469  30.443   0.738  1.00  7.85           O  
ATOM   1886  CB  LEU A 219      37.523  33.324   1.158  1.00  9.27           C  
ATOM   1887  CG  LEU A 219      36.674  33.940   0.010  1.00 10.99           C  
ATOM   1888  CD1 LEU A 219      35.424  34.714   0.484  1.00 13.35           C  
ATOM   1889  CD2 LEU A 219      37.547  34.784  -0.934  1.00 12.85           C  
ATOM   1890  H   LEU A 219      38.118  30.785   2.545  1.00  0.00           H  
ATOM   1891  HA  LEU A 219      36.157  32.946   2.792  1.00  0.00           H  
ATOM   1892  HB3 LEU A 219      38.354  32.779   0.704  1.00  0.00           H  
ATOM   1893  HB2 LEU A 219      37.975  34.126   1.741  1.00  0.00           H  
ATOM   1894  HG  LEU A 219      36.314  33.108  -0.598  1.00  0.00           H  
ATOM   1895 HD11 LEU A 219      35.474  35.781   0.264  1.00  0.00           H  
ATOM   1896 HD12 LEU A 219      34.529  34.335  -0.010  1.00  0.00           H  
ATOM   1897 HD13 LEU A 219      35.252  34.624   1.553  1.00  0.00           H  
ATOM   1898 HD21 LEU A 219      37.294  34.567  -1.972  1.00  0.00           H  
ATOM   1899 HD22 LEU A 219      37.416  35.856  -0.786  1.00  0.00           H  
ATOM   1900 HD23 LEU A 219      38.611  34.574  -0.813  1.00  0.00           H  
ATOM   1901  N  AILE A 220      34.620  31.430   1.576  0.50  6.12           N  
ATOM   1902  N  BILE A 220      34.627  31.400   1.641  0.50  1.35           N  
ATOM   1903  CA AILE A 220      33.623  30.570   0.941  0.50  5.48           C  
ATOM   1904  CA BILE A 220      33.627  30.506   1.061  0.50  1.35           C  
ATOM   1905  C  AILE A 220      32.863  31.366  -0.130  0.50  5.49           C  
ATOM   1906  C  BILE A 220      32.807  31.257   0.020  0.50  1.35           C  
ATOM   1907  O  AILE A 220      32.551  32.535   0.099  0.50  5.14           O  
ATOM   1908  O  BILE A 220      32.421  32.406   0.246  0.50  1.35           O  
ATOM   1909  CB AILE A 220      32.623  30.011   1.999  0.50  5.16           C  
ATOM   1910  CB BILE A 220      32.618  30.008   2.134  0.50  1.35           C  
ATOM   1911  CG1AILE A 220      33.310  28.937   2.872  0.50  4.87           C  
ATOM   1912  CG1BILE A 220      33.312  29.085   3.141  0.50  1.97           C  
ATOM   1913  CG2AILE A 220      31.282  29.475   1.446  0.50  5.91           C  
ATOM   1914  CG2BILE A 220      31.422  29.326   1.458  0.50  1.35           C  
ATOM   1915  CD1AILE A 220      32.760  28.879   4.299  0.50  2.48           C  
ATOM   1916  CD1BILE A 220      33.863  27.818   2.556  0.50  8.09           C  
ATOM   1917  H  AILE A 220      34.253  32.160   2.173  0.50  0.00           H  
ATOM   1918  H  BILE A 220      34.287  32.126   2.256  0.50  0.00           H  
ATOM   1919  HA AILE A 220      34.118  29.730   0.463  0.50  0.00           H  
ATOM   1920  HA BILE A 220      34.121  29.653   0.596  0.50  0.00           H  
ATOM   1921  HB AILE A 220      32.369  30.834   2.665  0.50  0.00           H  
ATOM   1922  HB BILE A 220      32.247  30.878   2.676  0.50  0.00           H  
ATOM   1923 HG13AILE A 220      34.379  29.137   2.948  0.50  0.00           H  
ATOM   1924 HG13BILE A 220      32.617  28.839   3.944  0.50  0.00           H  
ATOM   1925 HG12AILE A 220      33.232  27.958   2.398  0.50  0.00           H  
ATOM   1926 HG12BILE A 220      34.114  29.631   3.638  0.50  0.00           H  
ATOM   1927 HG21AILE A 220      30.668  29.054   2.238  0.50  0.00           H  
ATOM   1928 HG21BILE A 220      30.722  28.981   2.219  0.50  0.00           H  
ATOM   1929 HG22AILE A 220      30.676  30.257   0.988  0.50  0.00           H  
ATOM   1930 HG22BILE A 220      30.922  30.037   0.800  0.50  0.00           H  
ATOM   1931 HG23AILE A 220      31.443  28.694   0.703  0.50  0.00           H  
ATOM   1932 HG23BILE A 220      31.771  28.475   0.874  0.50  0.00           H  
ATOM   1933 HD11AILE A 220      33.216  28.058   4.850  0.50  0.00           H  
ATOM   1934 HD11BILE A 220      34.335  27.229   3.343  0.50  0.00           H  
ATOM   1935 HD12AILE A 220      32.967  29.803   4.839  0.50  0.00           H  
ATOM   1936 HD12BILE A 220      33.053  27.242   2.108  0.50  0.00           H  
ATOM   1937 HD13AILE A 220      31.685  28.719   4.311  0.50  0.00           H  
ATOM   1938 HD13BILE A 220      34.601  28.061   1.792  0.50  0.00           H  
ATOM   1939  N   VAL A 221      32.546  30.700  -1.255  1.00  6.21           N  
ATOM   1940  CA  VAL A 221      31.650  31.228  -2.283  1.00  6.05           C  
ATOM   1941  C   VAL A 221      30.648  30.119  -2.659  1.00  9.19           C  
ATOM   1942  O   VAL A 221      30.919  29.299  -3.536  1.00  9.66           O  
ATOM   1943  CB  VAL A 221      32.379  31.746  -3.555  1.00  8.43           C  
ATOM   1944  CG1 VAL A 221      31.407  32.475  -4.505  1.00 11.56           C  
ATOM   1945  CG2 VAL A 221      33.553  32.683  -3.221  1.00  9.56           C  
ATOM   1946  H   VAL A 221      32.842  29.739  -1.366  1.00  0.00           H  
ATOM   1947  HA  VAL A 221      31.084  32.064  -1.880  1.00  0.00           H  
ATOM   1948  HB  VAL A 221      32.788  30.900  -4.104  1.00  0.00           H  
ATOM   1949 HG11 VAL A 221      31.893  32.724  -5.446  1.00  0.00           H  
ATOM   1950 HG12 VAL A 221      30.533  31.874  -4.748  1.00  0.00           H  
ATOM   1951 HG13 VAL A 221      31.044  33.403  -4.061  1.00  0.00           H  
ATOM   1952 HG21 VAL A 221      33.997  33.091  -4.128  1.00  0.00           H  
ATOM   1953 HG22 VAL A 221      33.228  33.520  -2.604  1.00  0.00           H  
ATOM   1954 HG23 VAL A 221      34.344  32.160  -2.683  1.00  0.00           H  
ATOM   1955  N   ASP A 222      29.512  30.110  -1.948  1.00  8.99           N  
ATOM   1956  CA  ASP A 222      28.453  29.112  -2.049  1.00 10.19           C  
ATOM   1957  C   ASP A 222      27.230  29.790  -2.709  1.00 10.73           C  
ATOM   1958  O   ASP A 222      26.428  30.375  -1.984  1.00 11.04           O  
ATOM   1959  CB  ASP A 222      28.143  28.557  -0.634  1.00 12.30           C  
ATOM   1960  CG  ASP A 222      27.066  27.468  -0.575  1.00 13.65           C  
ATOM   1961  OD1 ASP A 222      26.876  26.763  -1.589  1.00 14.21           O  
ATOM   1962  OD2 ASP A 222      26.485  27.316   0.522  1.00 17.00           O1-
ATOM   1963  H   ASP A 222      29.351  30.850  -1.277  1.00  0.00           H  
ATOM   1964  HA  ASP A 222      28.790  28.266  -2.641  1.00  0.00           H  
ATOM   1965  HB3 ASP A 222      27.833  29.383   0.005  1.00  0.00           H  
ATOM   1966  HB2 ASP A 222      29.053  28.143  -0.200  1.00  0.00           H  
ATOM   1967  N   SER A 223      27.053  29.773  -4.042  1.00 11.76           N  
ATOM   1968  CA  SER A 223      27.799  29.090  -5.101  1.00 11.53           C  
ATOM   1969  C   SER A 223      28.461  30.110  -6.042  1.00 12.18           C  
ATOM   1970  O   SER A 223      27.889  31.163  -6.312  1.00 12.29           O  
ATOM   1971  CB  SER A 223      26.787  28.200  -5.857  1.00 13.99           C  
ATOM   1972  OG  SER A 223      27.328  27.588  -7.012  1.00 15.91           O  
ATOM   1973  H   SER A 223      26.266  30.304  -4.396  1.00  0.00           H  
ATOM   1974  HA  SER A 223      28.587  28.456  -4.705  1.00  0.00           H  
ATOM   1975  HB3 SER A 223      25.925  28.795  -6.155  1.00  0.00           H  
ATOM   1976  HB2 SER A 223      26.405  27.420  -5.198  1.00  0.00           H  
ATOM   1977  HG  SER A 223      28.013  26.970  -6.739  1.00  0.00           H  
ATOM   1978  N   ALA A 224      29.648  29.754  -6.559  1.00 11.55           N  
ATOM   1979  CA  ALA A 224      30.440  30.584  -7.468  1.00 12.08           C  
ATOM   1980  C   ALA A 224      29.875  30.726  -8.894  1.00 12.99           C  
ATOM   1981  O   ALA A 224      30.287  31.655  -9.587  1.00 13.90           O  
ATOM   1982  CB  ALA A 224      31.877  30.042  -7.505  1.00 12.08           C  
ATOM   1983  H   ALA A 224      30.045  28.856  -6.318  1.00  0.00           H  
ATOM   1984  HA  ALA A 224      30.476  31.592  -7.057  1.00  0.00           H  
ATOM   1985  HB1 ALA A 224      32.495  30.580  -8.224  1.00  0.00           H  
ATOM   1986  HB2 ALA A 224      32.351  30.151  -6.530  1.00  0.00           H  
ATOM   1987  HB3 ALA A 224      31.900  28.985  -7.776  1.00  0.00           H  
ATOM   1988  N   THR A 225      28.971  29.822  -9.310  1.00 14.01           N  
ATOM   1989  CA  THR A 225      28.479  29.726 -10.689  1.00 15.06           C  
ATOM   1990  C   THR A 225      26.947  29.885 -10.816  1.00 16.24           C  
ATOM   1991  O   THR A 225      26.469  30.020 -11.943  1.00 16.22           O  
ATOM   1992  CB  THR A 225      28.878  28.358 -11.309  1.00 15.67           C  
ATOM   1993  OG1 THR A 225      28.143  27.277 -10.761  1.00 18.32           O  
ATOM   1994  CG2 THR A 225      30.381  28.048 -11.221  1.00 17.70           C  
ATOM   1995  H   THR A 225      28.675  29.087  -8.683  1.00  0.00           H  
ATOM   1996  HA  THR A 225      28.924  30.505 -11.309  1.00  0.00           H  
ATOM   1997  HB  THR A 225      28.628  28.391 -12.371  1.00  0.00           H  
ATOM   1998  HG1 THR A 225      28.558  26.454 -11.037  1.00  0.00           H  
ATOM   1999 HG21 THR A 225      30.634  27.184 -11.833  1.00  0.00           H  
ATOM   2000 HG22 THR A 225      30.980  28.880 -11.584  1.00  0.00           H  
ATOM   2001 HG23 THR A 225      30.693  27.835 -10.197  1.00  0.00           H  
ATOM   2002  N   ALA A 226      26.200  29.865  -9.697  1.00 15.40           N  
ATOM   2003  CA  ALA A 226      24.734  29.862  -9.695  1.00 17.16           C  
ATOM   2004  C   ALA A 226      24.077  31.158 -10.210  1.00 18.11           C  
ATOM   2005  O   ALA A 226      23.031  31.067 -10.854  1.00 19.76           O  
ATOM   2006  CB  ALA A 226      24.230  29.500  -8.295  1.00 17.20           C  
ATOM   2007  H   ALA A 226      26.650  29.754  -8.799  1.00  0.00           H  
ATOM   2008  HA  ALA A 226      24.416  29.062 -10.366  1.00  0.00           H  
ATOM   2009  HB1 ALA A 226      23.144  29.444  -8.263  1.00  0.00           H  
ATOM   2010  HB2 ALA A 226      24.601  28.520  -7.994  1.00  0.00           H  
ATOM   2011  HB3 ALA A 226      24.552  30.230  -7.552  1.00  0.00           H  
ATOM   2012  N   LEU A 227      24.705  32.324  -9.962  1.00 17.52           N  
ATOM   2013  CA  LEU A 227      24.251  33.627 -10.471  1.00 17.98           C  
ATOM   2014  C   LEU A 227      24.472  33.798 -11.987  1.00 18.80           C  
ATOM   2015  O   LEU A 227      23.739  34.566 -12.608  1.00 18.94           O  
ATOM   2016  CB  LEU A 227      24.949  34.781  -9.711  1.00 18.01           C  
ATOM   2017  CG  LEU A 227      24.628  34.881  -8.203  1.00 18.20           C  
ATOM   2018  CD1 LEU A 227      25.465  35.994  -7.542  1.00 19.48           C  
ATOM   2019  CD2 LEU A 227      23.122  35.051  -7.908  1.00 21.19           C  
ATOM   2020  H   LEU A 227      25.559  32.325  -9.422  1.00  0.00           H  
ATOM   2021  HA  LEU A 227      23.175  33.694 -10.305  1.00  0.00           H  
ATOM   2022  HB3 LEU A 227      24.683  35.733 -10.174  1.00  0.00           H  
ATOM   2023  HB2 LEU A 227      26.028  34.681  -9.839  1.00  0.00           H  
ATOM   2024  HG  LEU A 227      24.947  33.941  -7.752  1.00  0.00           H  
ATOM   2025 HD11 LEU A 227      26.032  35.602  -6.700  1.00  0.00           H  
ATOM   2026 HD12 LEU A 227      26.188  36.423  -8.235  1.00  0.00           H  
ATOM   2027 HD13 LEU A 227      24.863  36.823  -7.170  1.00  0.00           H  
ATOM   2028 HD21 LEU A 227      22.919  35.830  -7.173  1.00  0.00           H  
ATOM   2029 HD22 LEU A 227      22.552  35.305  -8.802  1.00  0.00           H  
ATOM   2030 HD23 LEU A 227      22.709  34.128  -7.503  1.00  0.00           H  
ATOM   2031  N   TYR A 228      25.453  33.075 -12.557  1.00 18.50           N  
ATOM   2032  CA  TYR A 228      25.753  33.053 -13.992  1.00 21.58           C  
ATOM   2033  C   TYR A 228      24.777  32.179 -14.805  1.00 25.16           C  
ATOM   2034  O   TYR A 228      24.789  32.274 -16.032  1.00 27.01           O  
ATOM   2035  CB  TYR A 228      27.211  32.595 -14.212  1.00 17.41           C  
ATOM   2036  CG  TYR A 228      28.265  33.526 -13.639  1.00 14.92           C  
ATOM   2037  CD1 TYR A 228      28.832  34.532 -14.448  1.00 12.76           C  
ATOM   2038  CD2 TYR A 228      28.684  33.394 -12.298  1.00 13.04           C  
ATOM   2039  CE1 TYR A 228      29.817  35.390 -13.925  1.00 13.80           C  
ATOM   2040  CE2 TYR A 228      29.668  34.254 -11.776  1.00 12.87           C  
ATOM   2041  CZ  TYR A 228      30.242  35.248 -12.590  1.00 12.36           C  
ATOM   2042  OH  TYR A 228      31.203  36.073 -12.082  1.00 14.32           O  
ATOM   2043  H   TYR A 228      26.005  32.455 -11.981  1.00  0.00           H  
ATOM   2044  HA  TYR A 228      25.663  34.071 -14.377  1.00  0.00           H  
ATOM   2045  HB3 TYR A 228      27.409  32.500 -15.281  1.00  0.00           H  
ATOM   2046  HB2 TYR A 228      27.365  31.597 -13.801  1.00  0.00           H  
ATOM   2047  HD1 TYR A 228      28.517  34.650 -15.474  1.00  0.00           H  
ATOM   2048  HD2 TYR A 228      28.248  32.640 -11.662  1.00  0.00           H  
ATOM   2049  HE1 TYR A 228      30.246  36.153 -14.552  1.00  0.00           H  
ATOM   2050  HE2 TYR A 228      29.985  34.148 -10.751  1.00  0.00           H  
ATOM   2051  HH  TYR A 228      31.478  36.762 -12.695  1.00  0.00           H  
ATOM   2052  N   ARG A 229      23.947  31.367 -14.128  1.00 28.73           N  
ATOM   2053  CA  ARG A 229      22.914  30.534 -14.737  1.00 34.06           C  
ATOM   2054  C   ARG A 229      21.546  31.219 -14.556  1.00 35.05           C  
ATOM   2055  O   ARG A 229      21.171  32.022 -15.411  1.00 37.10           O  
ATOM   2056  CB  ARG A 229      23.020  29.103 -14.158  1.00 37.97           C  
ATOM   2057  CG  ARG A 229      22.078  28.083 -14.829  1.00 45.76           C  
ATOM   2058  CD  ARG A 229      22.165  26.674 -14.223  1.00 50.57           C  
ATOM   2059  NE  ARG A 229      21.585  26.611 -12.874  1.00 56.15           N  
ATOM   2060  CZ  ARG A 229      20.275  26.534 -12.581  1.00 58.13           C  
ATOM   2061  NH1 ARG A 229      19.345  26.485 -13.545  1.00 59.34           N  
ATOM   2062  NH2 ARG A 229      19.894  26.506 -11.298  1.00 59.67           N1+
ATOM   2063  H   ARG A 229      23.990  31.351 -13.118  1.00  0.00           H  
ATOM   2064  HA  ARG A 229      23.085  30.453 -15.812  1.00  0.00           H  
ATOM   2065  HB3 ARG A 229      22.854  29.118 -13.080  1.00  0.00           H  
ATOM   2066  HB2 ARG A 229      24.046  28.756 -14.291  1.00  0.00           H  
ATOM   2067  HG3 ARG A 229      22.214  28.043 -15.910  1.00  0.00           H  
ATOM   2068  HG2 ARG A 229      21.059  28.439 -14.674  1.00  0.00           H  
ATOM   2069  HD3 ARG A 229      23.221  26.461 -14.050  1.00  0.00           H  
ATOM   2070  HD2 ARG A 229      21.812  25.891 -14.895  1.00  0.00           H  
ATOM   2071  HE  ARG A 229      22.244  26.671 -12.110  1.00  0.00           H  
ATOM   2072 HH12 ARG A 229      18.364  26.422 -13.312  1.00  0.00           H  
ATOM   2073 HH11 ARG A 229      19.624  26.496 -14.515  1.00  0.00           H  
ATOM   2074 HH22 ARG A 229      18.916  26.444 -11.054  1.00  0.00           H  
ATOM   2075 HH21 ARG A 229      20.581  26.529 -10.558  1.00  0.00           H  
ATOM   2076  N   NMA A 229A     20.837  30.893 -13.463  1.00  0.00           N  
ATOM   2077  CA  NMA A 229A     19.518  31.427 -13.154  1.00  0.00           C  
ATOM   2078  H   NMA A 229A     21.226  30.234 -12.804  1.00  0.00           H  
ATOM   2079 1HA  NMA A 229A     19.333  32.393 -13.627  1.00  0.00           H  
ATOM   2080 2HA  NMA A 229A     18.747  30.729 -13.479  1.00  0.00           H  
ATOM   2081 3HA  NMA A 229A     19.422  31.562 -12.076  1.00  0.00           H  
ATOM   2082  CH3 ACE A 236      27.787  36.858 -27.176  1.00  0.00           C  
ATOM   2083  C   ACE A 236      27.505  36.911 -25.679  1.00  0.00           C  
ATOM   2084  O   ACE A 236      28.415  37.179 -24.897  1.00  0.00           O  
ATOM   2085 1H   ACE A 236      28.328  37.752 -27.488  1.00  0.00           H  
ATOM   2086 2H   ACE A 236      28.399  35.988 -27.412  1.00  0.00           H  
ATOM   2087 3H   ACE A 236      26.866  36.797 -27.757  1.00  0.00           H  
ATOM   2088  N   GLU A 237      26.244  36.657 -25.291  1.00 45.75           N  
ATOM   2089  CA  GLU A 237      25.774  36.648 -23.902  1.00 45.26           C  
ATOM   2090  C   GLU A 237      26.415  35.531 -23.059  1.00 43.96           C  
ATOM   2091  O   GLU A 237      26.899  35.808 -21.963  1.00 43.47           O  
ATOM   2092  CB  GLU A 237      24.227  36.583 -23.897  1.00 47.65           C  
ATOM   2093  CG  GLU A 237      23.540  36.498 -22.512  1.00 51.11           C  
ATOM   2094  CD  GLU A 237      23.826  37.689 -21.592  1.00 52.82           C  
ATOM   2095  OE1 GLU A 237      23.927  38.820 -22.115  1.00 54.95           O  
ATOM   2096  OE2 GLU A 237      23.924  37.445 -20.370  1.00 53.95           O1-
ATOM   2097  H1  GLU A 237      25.544  36.457 -25.991  1.00  0.00           H  
ATOM   2098  HA  GLU A 237      26.075  37.599 -23.458  1.00  0.00           H  
ATOM   2099  HB3 GLU A 237      23.905  35.724 -24.487  1.00  0.00           H  
ATOM   2100  HB2 GLU A 237      23.837  37.453 -24.427  1.00  0.00           H  
ATOM   2101  HG3 GLU A 237      23.819  35.575 -22.003  1.00  0.00           H  
ATOM   2102  HG2 GLU A 237      22.460  36.445 -22.653  1.00  0.00           H  
ATOM   2103  N   LEU A 238      26.429  34.299 -23.598  1.00 41.51           N  
ATOM   2104  CA  LEU A 238      27.018  33.122 -22.956  1.00 39.97           C  
ATOM   2105  C   LEU A 238      28.545  33.237 -22.801  1.00 38.07           C  
ATOM   2106  O   LEU A 238      29.059  32.899 -21.736  1.00 36.76           O  
ATOM   2107  CB  LEU A 238      26.587  31.853 -23.730  1.00 41.06           C  
ATOM   2108  CG  LEU A 238      27.138  30.505 -23.201  1.00 42.05           C  
ATOM   2109  CD1 LEU A 238      26.774  30.248 -21.722  1.00 42.90           C  
ATOM   2110  CD2 LEU A 238      26.718  29.338 -24.119  1.00 43.61           C  
ATOM   2111  H   LEU A 238      26.017  34.154 -24.508  1.00  0.00           H  
ATOM   2112  HA  LEU A 238      26.596  33.068 -21.951  1.00  0.00           H  
ATOM   2113  HB3 LEU A 238      26.891  31.964 -24.772  1.00  0.00           H  
ATOM   2114  HB2 LEU A 238      25.497  31.804 -23.743  1.00  0.00           H  
ATOM   2115  HG  LEU A 238      28.224  30.546 -23.260  1.00  0.00           H  
ATOM   2116 HD11 LEU A 238      26.461  29.220 -21.539  1.00  0.00           H  
ATOM   2117 HD12 LEU A 238      27.633  30.434 -21.077  1.00  0.00           H  
ATOM   2118 HD13 LEU A 238      25.965  30.893 -21.381  1.00  0.00           H  
ATOM   2119 HD21 LEU A 238      27.590  28.767 -24.441  1.00  0.00           H  
ATOM   2120 HD22 LEU A 238      26.037  28.642 -23.630  1.00  0.00           H  
ATOM   2121 HD23 LEU A 238      26.215  29.688 -25.020  1.00  0.00           H  
ATOM   2122  N   SER A 239      29.235  33.740 -23.840  1.00 35.69           N  
ATOM   2123  CA  SER A 239      30.677  33.989 -23.821  1.00 33.46           C  
ATOM   2124  C   SER A 239      31.090  35.115 -22.855  1.00 31.86           C  
ATOM   2125  O   SER A 239      32.144  34.994 -22.235  1.00 30.28           O  
ATOM   2126  CB  SER A 239      31.197  34.196 -25.259  1.00 34.80           C  
ATOM   2127  OG  SER A 239      30.749  35.405 -25.838  1.00 37.47           O  
ATOM   2128  H   SER A 239      28.747  34.023 -24.678  1.00  0.00           H  
ATOM   2129  HA  SER A 239      31.147  33.075 -23.454  1.00  0.00           H  
ATOM   2130  HB3 SER A 239      30.896  33.365 -25.897  1.00  0.00           H  
ATOM   2131  HB2 SER A 239      32.288  34.207 -25.260  1.00  0.00           H  
ATOM   2132  HG  SER A 239      31.159  36.143 -25.380  1.00  0.00           H  
ATOM   2133  N   ALA A 240      30.243  36.150 -22.699  1.00 29.26           N  
ATOM   2134  CA  ALA A 240      30.435  37.239 -21.740  1.00 27.57           C  
ATOM   2135  C   ALA A 240      30.379  36.767 -20.278  1.00 26.33           C  
ATOM   2136  O   ALA A 240      31.239  37.171 -19.496  1.00 24.83           O  
ATOM   2137  CB  ALA A 240      29.416  38.358 -22.001  1.00 28.86           C  
ATOM   2138  H   ALA A 240      29.397  36.192 -23.253  1.00  0.00           H  
ATOM   2139  HA  ALA A 240      31.429  37.655 -21.910  1.00  0.00           H  
ATOM   2140  HB1 ALA A 240      29.537  39.177 -21.290  1.00  0.00           H  
ATOM   2141  HB2 ALA A 240      29.543  38.777 -22.999  1.00  0.00           H  
ATOM   2142  HB3 ALA A 240      28.389  38.001 -21.919  1.00  0.00           H  
ATOM   2143  N   ARG A 241      29.417  35.883 -19.955  1.00 24.47           N  
ATOM   2144  CA  ARG A 241      29.295  35.239 -18.644  1.00 24.64           C  
ATOM   2145  C   ARG A 241      30.461  34.289 -18.327  1.00 23.05           C  
ATOM   2146  O   ARG A 241      30.898  34.266 -17.179  1.00 21.52           O  
ATOM   2147  CB  ARG A 241      27.957  34.483 -18.542  1.00 26.26           C  
ATOM   2148  CG  ARG A 241      26.722  35.394 -18.554  1.00 30.40           C  
ATOM   2149  CD  ARG A 241      25.443  34.618 -18.220  1.00 32.71           C  
ATOM   2150  NE  ARG A 241      24.237  35.406 -18.486  1.00 37.68           N  
ATOM   2151  CZ  ARG A 241      23.005  35.166 -18.011  1.00 40.61           C  
ATOM   2152  NH1 ARG A 241      22.755  34.139 -17.184  1.00 42.19           N  
ATOM   2153  NH2 ARG A 241      22.010  35.978 -18.387  1.00 41.34           N1+
ATOM   2154  H   ARG A 241      28.741  35.608 -20.655  1.00  0.00           H  
ATOM   2155  HA  ARG A 241      29.301  36.028 -17.889  1.00  0.00           H  
ATOM   2156  HB3 ARG A 241      27.941  33.904 -17.616  1.00  0.00           H  
ATOM   2157  HB2 ARG A 241      27.880  33.754 -19.350  1.00  0.00           H  
ATOM   2158  HG3 ARG A 241      26.618  35.983 -19.463  1.00  0.00           H  
ATOM   2159  HG2 ARG A 241      26.877  36.116 -17.750  1.00  0.00           H  
ATOM   2160  HD3 ARG A 241      25.438  34.515 -17.135  1.00  0.00           H  
ATOM   2161  HD2 ARG A 241      25.415  33.609 -18.633  1.00  0.00           H  
ATOM   2162  HE  ARG A 241      24.331  36.164 -19.162  1.00  0.00           H  
ATOM   2163 HH12 ARG A 241      21.825  33.964 -16.831  1.00  0.00           H  
ATOM   2164 HH11 ARG A 241      23.509  33.526 -16.899  1.00  0.00           H  
ATOM   2165 HH22 ARG A 241      21.068  35.837 -18.055  1.00  0.00           H  
ATOM   2166 HH21 ARG A 241      22.213  36.740 -19.022  1.00  0.00           H  
ATOM   2167  N   GLN A 242      30.952  33.547 -19.335  1.00 21.32           N  
ATOM   2168  CA  GLN A 242      32.095  32.639 -19.207  1.00 22.07           C  
ATOM   2169  C   GLN A 242      33.433  33.360 -18.972  1.00 19.58           C  
ATOM   2170  O   GLN A 242      34.224  32.876 -18.165  1.00 17.88           O  
ATOM   2171  CB  GLN A 242      32.171  31.697 -20.423  1.00 26.14           C  
ATOM   2172  CG  GLN A 242      31.091  30.599 -20.405  1.00 32.63           C  
ATOM   2173  CD  GLN A 242      31.173  29.692 -21.632  1.00 37.09           C  
ATOM   2174  OE1 GLN A 242      31.511  28.517 -21.519  1.00 39.23           O  
ATOM   2175  NE2 GLN A 242      30.868  30.234 -22.812  1.00 39.89           N  
ATOM   2176  H   GLN A 242      30.527  33.608 -20.251  1.00  0.00           H  
ATOM   2177  HA  GLN A 242      31.919  32.022 -18.323  1.00  0.00           H  
ATOM   2178  HB3 GLN A 242      33.150  31.213 -20.453  1.00  0.00           H  
ATOM   2179  HB2 GLN A 242      32.101  32.285 -21.339  1.00  0.00           H  
ATOM   2180  HG3 GLN A 242      30.093  31.030 -20.350  1.00  0.00           H  
ATOM   2181  HG2 GLN A 242      31.205  29.986 -19.509  1.00  0.00           H  
ATOM   2182 HE22 GLN A 242      30.914  29.674 -23.651  1.00  0.00           H  
ATOM   2183 HE21 GLN A 242      30.577  31.199 -22.869  1.00  0.00           H  
ATOM   2184  N   MET A 243      33.650  34.506 -19.642  1.00 18.13           N  
ATOM   2185  CA  MET A 243      34.823  35.364 -19.444  1.00 18.31           C  
ATOM   2186  C   MET A 243      34.818  36.072 -18.078  1.00 17.43           C  
ATOM   2187  O   MET A 243      35.878  36.173 -17.462  1.00 15.93           O  
ATOM   2188  CB  MET A 243      34.942  36.390 -20.590  1.00 20.88           C  
ATOM   2189  CG  MET A 243      35.411  35.775 -21.919  1.00 24.97           C  
ATOM   2190  SD  MET A 243      35.736  36.971 -23.245  1.00 31.39           S  
ATOM   2191  CE  MET A 243      34.059  37.536 -23.633  1.00 31.87           C  
ATOM   2192  H   MET A 243      32.961  34.835 -20.305  1.00  0.00           H  
ATOM   2193  HA  MET A 243      35.712  34.730 -19.465  1.00  0.00           H  
ATOM   2194  HB3 MET A 243      35.651  37.172 -20.313  1.00  0.00           H  
ATOM   2195  HB2 MET A 243      33.984  36.892 -20.729  1.00  0.00           H  
ATOM   2196  HG3 MET A 243      34.698  35.036 -22.280  1.00  0.00           H  
ATOM   2197  HG2 MET A 243      36.343  35.233 -21.749  1.00  0.00           H  
ATOM   2198  HE1 MET A 243      34.089  38.264 -24.443  1.00  0.00           H  
ATOM   2199  HE2 MET A 243      33.438  36.698 -23.949  1.00  0.00           H  
ATOM   2200  HE3 MET A 243      33.602  38.010 -22.766  1.00  0.00           H  
ATOM   2201  N   HIS A 244      33.634  36.513 -17.636  1.00 15.35           N  
ATOM   2202  CA  HIS A 244      33.378  37.124 -16.331  1.00 14.53           C  
ATOM   2203  C   HIS A 244      33.635  36.132 -15.180  1.00 13.42           C  
ATOM   2204  O   HIS A 244      34.331  36.466 -14.220  1.00 11.85           O  
ATOM   2205  CB  HIS A 244      31.925  37.638 -16.367  1.00 16.88           C  
ATOM   2206  CG  HIS A 244      31.431  38.516 -15.250  1.00 18.28           C  
ATOM   2207  ND1 HIS A 244      31.723  38.311 -13.897  1.00 17.51           N  
ATOM   2208  CD2 HIS A 244      30.571  39.587 -15.353  1.00 17.28           C  
ATOM   2209  CE1 HIS A 244      31.044  39.250 -13.252  1.00 17.03           C  
ATOM   2210  NE2 HIS A 244      30.341  40.034 -14.066  1.00 18.85           N  
ATOM   2211  H   HIS A 244      32.828  36.430 -18.246  1.00  0.00           H  
ATOM   2212  HA  HIS A 244      34.053  37.974 -16.211  1.00  0.00           H  
ATOM   2213  HB3 HIS A 244      31.231  36.806 -16.469  1.00  0.00           H  
ATOM   2214  HB2 HIS A 244      31.799  38.237 -17.268  1.00  0.00           H  
ATOM   2215  HD2 HIS A 244      30.104  40.039 -16.216  1.00  0.00           H  
ATOM   2216  HE1 HIS A 244      31.076  39.378 -12.184  1.00  0.00           H  
ATOM   2217  HE2 HIS A 244      29.725  40.802 -13.798  1.00  0.00           H  
ATOM   2218  N   LEU A 245      33.122  34.907 -15.337  1.00 12.32           N  
ATOM   2219  CA  LEU A 245      33.284  33.801 -14.391  1.00 11.41           C  
ATOM   2220  C   LEU A 245      34.741  33.320 -14.301  1.00 11.45           C  
ATOM   2221  O   LEU A 245      35.221  33.095 -13.193  1.00 11.37           O  
ATOM   2222  CB  LEU A 245      32.304  32.661 -14.761  1.00 11.93           C  
ATOM   2223  CG  LEU A 245      32.355  31.374 -13.899  1.00 12.45           C  
ATOM   2224  CD1 LEU A 245      32.158  31.642 -12.390  1.00 12.44           C  
ATOM   2225  CD2 LEU A 245      31.370  30.316 -14.444  1.00 13.60           C  
ATOM   2226  H   LEU A 245      32.629  34.686 -16.192  1.00  0.00           H  
ATOM   2227  HA  LEU A 245      33.009  34.190 -13.410  1.00  0.00           H  
ATOM   2228  HB3 LEU A 245      32.478  32.383 -15.801  1.00  0.00           H  
ATOM   2229  HB2 LEU A 245      31.287  33.053 -14.727  1.00  0.00           H  
ATOM   2230  HG  LEU A 245      33.349  30.944 -14.018  1.00  0.00           H  
ATOM   2231 HD11 LEU A 245      33.034  31.325 -11.823  1.00  0.00           H  
ATOM   2232 HD12 LEU A 245      31.995  32.693 -12.165  1.00  0.00           H  
ATOM   2233 HD13 LEU A 245      31.302  31.112 -11.980  1.00  0.00           H  
ATOM   2234 HD21 LEU A 245      31.883  29.374 -14.636  1.00  0.00           H  
ATOM   2235 HD22 LEU A 245      30.550  30.104 -13.758  1.00  0.00           H  
ATOM   2236 HD23 LEU A 245      30.915  30.629 -15.384  1.00  0.00           H  
ATOM   2237  N   ALA A 246      35.427  33.208 -15.452  1.00 11.75           N  
ATOM   2238  CA  ALA A 246      36.848  32.861 -15.537  1.00 11.29           C  
ATOM   2239  C   ALA A 246      37.757  33.908 -14.875  1.00 11.07           C  
ATOM   2240  O   ALA A 246      38.707  33.524 -14.198  1.00 10.62           O  
ATOM   2241  CB  ALA A 246      37.244  32.647 -17.005  1.00 11.67           C  
ATOM   2242  H   ALA A 246      34.961  33.390 -16.332  1.00  0.00           H  
ATOM   2243  HA  ALA A 246      36.990  31.916 -15.009  1.00  0.00           H  
ATOM   2244  HB1 ALA A 246      38.301  32.398 -17.098  1.00  0.00           H  
ATOM   2245  HB2 ALA A 246      36.678  31.825 -17.446  1.00  0.00           H  
ATOM   2246  HB3 ALA A 246      37.058  33.539 -17.606  1.00  0.00           H  
ATOM   2247  N   ARG A 247      37.414  35.197 -15.031  1.00 11.10           N  
ATOM   2248  CA  ARG A 247      38.034  36.315 -14.320  1.00 12.88           C  
ATOM   2249  C   ARG A 247      37.833  36.203 -12.799  1.00 11.48           C  
ATOM   2250  O   ARG A 247      38.807  36.332 -12.060  1.00 11.35           O  
ATOM   2251  CB  ARG A 247      37.503  37.650 -14.891  1.00 17.27           C  
ATOM   2252  CG  ARG A 247      37.953  38.929 -14.147  1.00 25.65           C  
ATOM   2253  CD  ARG A 247      37.180  40.182 -14.578  1.00 32.96           C  
ATOM   2254  NE  ARG A 247      35.780  40.130 -14.129  1.00 39.20           N  
ATOM   2255  CZ  ARG A 247      34.888  41.126 -14.236  1.00 41.96           C  
ATOM   2256  NH1 ARG A 247      35.227  42.308 -14.761  1.00 42.95           N  
ATOM   2257  NH2 ARG A 247      33.638  40.933 -13.813  1.00 43.69           N1+
ATOM   2258  H   ARG A 247      36.638  35.423 -15.645  1.00  0.00           H  
ATOM   2259  HA  ARG A 247      39.107  36.266 -14.514  1.00  0.00           H  
ATOM   2260  HB3 ARG A 247      36.417  37.619 -14.887  1.00  0.00           H  
ATOM   2261  HB2 ARG A 247      37.786  37.729 -15.942  1.00  0.00           H  
ATOM   2262  HG3 ARG A 247      39.030  39.086 -14.205  1.00  0.00           H  
ATOM   2263  HG2 ARG A 247      37.734  38.811 -13.086  1.00  0.00           H  
ATOM   2264  HD3 ARG A 247      37.131  40.220 -15.667  1.00  0.00           H  
ATOM   2265  HD2 ARG A 247      37.694  41.086 -14.252  1.00  0.00           H  
ATOM   2266  HE  ARG A 247      35.475  39.245 -13.745  1.00  0.00           H  
ATOM   2267 HH12 ARG A 247      34.557  43.057 -14.841  1.00  0.00           H  
ATOM   2268 HH11 ARG A 247      36.168  42.470 -15.085  1.00  0.00           H  
ATOM   2269 HH22 ARG A 247      32.949  41.666 -13.887  1.00  0.00           H  
ATOM   2270 HH21 ARG A 247      33.338  40.036 -13.448  1.00  0.00           H  
ATOM   2271  N   PHE A 248      36.592  35.945 -12.363  1.00  9.96           N  
ATOM   2272  CA  PHE A 248      36.230  35.748 -10.956  1.00  8.76           C  
ATOM   2273  C   PHE A 248      37.054  34.631 -10.274  1.00  8.86           C  
ATOM   2274  O   PHE A 248      37.518  34.791  -9.146  1.00  9.14           O  
ATOM   2275  CB  PHE A 248      34.696  35.561 -10.843  1.00  8.82           C  
ATOM   2276  CG  PHE A 248      34.158  35.261  -9.455  1.00  8.05           C  
ATOM   2277  CD1 PHE A 248      34.059  36.303  -8.515  1.00  9.83           C  
ATOM   2278  CD2 PHE A 248      33.915  33.935  -9.040  1.00  9.86           C  
ATOM   2279  CE1 PHE A 248      33.706  36.025  -7.203  1.00  8.69           C  
ATOM   2280  CE2 PHE A 248      33.558  33.680  -7.722  1.00  9.42           C  
ATOM   2281  CZ  PHE A 248      33.465  34.720  -6.806  1.00  8.27           C  
ATOM   2282  H   PHE A 248      35.831  35.878 -13.033  1.00  0.00           H  
ATOM   2283  HA  PHE A 248      36.482  36.672 -10.431  1.00  0.00           H  
ATOM   2284  HB3 PHE A 248      34.352  34.778 -11.515  1.00  0.00           H  
ATOM   2285  HB2 PHE A 248      34.206  36.474 -11.185  1.00  0.00           H  
ATOM   2286  HD1 PHE A 248      34.278  37.316  -8.818  1.00  0.00           H  
ATOM   2287  HD2 PHE A 248      34.019  33.116  -9.739  1.00  0.00           H  
ATOM   2288  HE1 PHE A 248      33.643  36.825  -6.480  1.00  0.00           H  
ATOM   2289  HE2 PHE A 248      33.376  32.664  -7.405  1.00  0.00           H  
ATOM   2290  HZ  PHE A 248      33.215  34.524  -5.774  1.00  0.00           H  
ATOM   2291  N   LEU A 249      37.315  33.552 -11.018  1.00  9.66           N  
ATOM   2292  CA  LEU A 249      38.066  32.383 -10.552  1.00  9.31           C  
ATOM   2293  C   LEU A 249      39.589  32.616 -10.487  1.00 10.28           C  
ATOM   2294  O   LEU A 249      40.239  31.987  -9.651  1.00  9.43           O  
ATOM   2295  CB  LEU A 249      37.722  31.170 -11.441  1.00  8.82           C  
ATOM   2296  CG  LEU A 249      36.281  30.646 -11.248  1.00 13.09           C  
ATOM   2297  CD1 LEU A 249      35.859  29.772 -12.438  1.00 13.38           C  
ATOM   2298  CD2 LEU A 249      36.097  29.907  -9.907  1.00 12.31           C  
ATOM   2299  H   LEU A 249      36.928  33.488 -11.950  1.00  0.00           H  
ATOM   2300  HA  LEU A 249      37.742  32.164  -9.534  1.00  0.00           H  
ATOM   2301  HB3 LEU A 249      38.419  30.350 -11.259  1.00  0.00           H  
ATOM   2302  HB2 LEU A 249      37.870  31.453 -12.485  1.00  0.00           H  
ATOM   2303  HG  LEU A 249      35.599  31.496 -11.230  1.00  0.00           H  
ATOM   2304 HD11 LEU A 249      34.944  29.220 -12.225  1.00  0.00           H  
ATOM   2305 HD12 LEU A 249      35.667  30.382 -13.321  1.00  0.00           H  
ATOM   2306 HD13 LEU A 249      36.639  29.057 -12.696  1.00  0.00           H  
ATOM   2307 HD21 LEU A 249      35.787  28.871 -10.051  1.00  0.00           H  
ATOM   2308 HD22 LEU A 249      37.015  29.883  -9.319  1.00  0.00           H  
ATOM   2309 HD23 LEU A 249      35.335  30.391  -9.296  1.00  0.00           H  
ATOM   2310  N   ARG A 250      40.109  33.508 -11.341  1.00  9.79           N  
ATOM   2311  CA  ARG A 250      41.469  34.037 -11.253  1.00  9.23           C  
ATOM   2312  C   ARG A 250      41.617  34.923 -10.003  1.00  9.42           C  
ATOM   2313  O   ARG A 250      42.640  34.851  -9.325  1.00 10.80           O  
ATOM   2314  CB  ARG A 250      41.804  34.799 -12.558  1.00 10.09           C  
ATOM   2315  CG  ARG A 250      43.162  35.541 -12.593  1.00 10.89           C  
ATOM   2316  CD  ARG A 250      43.242  36.615 -13.691  1.00 12.35           C  
ATOM   2317  NE  ARG A 250      42.344  37.748 -13.411  1.00 14.15           N  
ATOM   2318  CZ  ARG A 250      42.568  38.754 -12.549  1.00 12.84           C  
ATOM   2319  NH1 ARG A 250      43.721  38.866 -11.881  1.00 12.74           N  
ATOM   2320  NH2 ARG A 250      41.615  39.665 -12.344  1.00 13.32           N1+
ATOM   2321  H   ARG A 250      39.495  33.925 -12.031  1.00  0.00           H  
ATOM   2322  HA  ARG A 250      42.159  33.196 -11.155  1.00  0.00           H  
ATOM   2323  HB3 ARG A 250      41.020  35.532 -12.729  1.00  0.00           H  
ATOM   2324  HB2 ARG A 250      41.747  34.114 -13.405  1.00  0.00           H  
ATOM   2325  HG3 ARG A 250      44.017  34.865 -12.613  1.00  0.00           H  
ATOM   2326  HG2 ARG A 250      43.263  36.097 -11.662  1.00  0.00           H  
ATOM   2327  HD3 ARG A 250      42.824  36.181 -14.600  1.00  0.00           H  
ATOM   2328  HD2 ARG A 250      44.263  36.906 -13.941  1.00  0.00           H  
ATOM   2329  HE  ARG A 250      41.441  37.697 -13.863  1.00  0.00           H  
ATOM   2330 HH12 ARG A 250      43.873  39.660 -11.256  1.00  0.00           H  
ATOM   2331 HH11 ARG A 250      44.467  38.202 -12.016  1.00  0.00           H  
ATOM   2332 HH22 ARG A 250      41.750  40.373 -11.619  1.00  0.00           H  
ATOM   2333 HH21 ARG A 250      40.726  39.626 -12.816  1.00  0.00           H  
ATOM   2334  N   MET A 251      40.594  35.739  -9.720  1.00  8.99           N  
ATOM   2335  CA  MET A 251      40.541  36.602  -8.543  1.00  7.90           C  
ATOM   2336  C   MET A 251      40.475  35.791  -7.235  1.00  8.49           C  
ATOM   2337  O   MET A 251      41.220  36.094  -6.307  1.00  8.06           O  
ATOM   2338  CB  MET A 251      39.396  37.615  -8.689  1.00 10.28           C  
ATOM   2339  CG  MET A 251      39.643  38.652  -9.792  1.00 10.58           C  
ATOM   2340  SD  MET A 251      38.219  39.697 -10.195  1.00 19.52           S  
ATOM   2341  CE  MET A 251      38.000  40.551  -8.611  1.00 16.71           C  
ATOM   2342  H   MET A 251      39.784  35.750 -10.331  1.00  0.00           H  
ATOM   2343  HA  MET A 251      41.473  37.170  -8.507  1.00  0.00           H  
ATOM   2344  HB3 MET A 251      39.297  38.153  -7.753  1.00  0.00           H  
ATOM   2345  HB2 MET A 251      38.442  37.115  -8.847  1.00  0.00           H  
ATOM   2346  HG3 MET A 251      39.956  38.158 -10.710  1.00  0.00           H  
ATOM   2347  HG2 MET A 251      40.472  39.296  -9.499  1.00  0.00           H  
ATOM   2348  HE1 MET A 251      37.164  41.245  -8.666  1.00  0.00           H  
ATOM   2349  HE2 MET A 251      37.784  39.843  -7.814  1.00  0.00           H  
ATOM   2350  HE3 MET A 251      38.901  41.109  -8.352  1.00  0.00           H  
ATOM   2351  N   LEU A 252      39.684  34.710  -7.218  1.00  8.09           N  
ATOM   2352  CA  LEU A 252      39.688  33.712  -6.144  1.00  8.04           C  
ATOM   2353  C   LEU A 252      41.065  33.060  -5.932  1.00  9.42           C  
ATOM   2354  O   LEU A 252      41.521  32.969  -4.794  1.00  9.61           O  
ATOM   2355  CB  LEU A 252      38.654  32.616  -6.448  1.00  8.32           C  
ATOM   2356  CG  LEU A 252      37.196  33.024  -6.189  1.00  8.66           C  
ATOM   2357  CD1 LEU A 252      36.252  32.025  -6.871  1.00  9.22           C  
ATOM   2358  CD2 LEU A 252      36.900  33.164  -4.681  1.00  9.32           C  
ATOM   2359  H   LEU A 252      39.023  34.571  -7.978  1.00  0.00           H  
ATOM   2360  HA  LEU A 252      39.430  34.223  -5.215  1.00  0.00           H  
ATOM   2361  HB3 LEU A 252      38.874  31.720  -5.869  1.00  0.00           H  
ATOM   2362  HB2 LEU A 252      38.773  32.307  -7.485  1.00  0.00           H  
ATOM   2363  HG  LEU A 252      37.021  33.997  -6.650  1.00  0.00           H  
ATOM   2364 HD11 LEU A 252      35.326  31.893  -6.313  1.00  0.00           H  
ATOM   2365 HD12 LEU A 252      35.984  32.379  -7.865  1.00  0.00           H  
ATOM   2366 HD13 LEU A 252      36.715  31.046  -6.996  1.00  0.00           H  
ATOM   2367 HD21 LEU A 252      36.239  32.378  -4.316  1.00  0.00           H  
ATOM   2368 HD22 LEU A 252      37.800  33.106  -4.069  1.00  0.00           H  
ATOM   2369 HD23 LEU A 252      36.425  34.121  -4.465  1.00  0.00           H  
ATOM   2370  N   LEU A 253      41.720  32.651  -7.029  1.00  9.24           N  
ATOM   2371  CA  LEU A 253      43.070  32.085  -6.994  1.00 11.62           C  
ATOM   2372  C   LEU A 253      44.082  33.087  -6.412  1.00 11.13           C  
ATOM   2373  O   LEU A 253      44.840  32.728  -5.515  1.00 11.41           O  
ATOM   2374  CB  LEU A 253      43.468  31.598  -8.407  1.00 13.39           C  
ATOM   2375  CG  LEU A 253      44.761  30.755  -8.476  1.00 17.43           C  
ATOM   2376  CD1 LEU A 253      44.673  29.449  -7.656  1.00 20.44           C  
ATOM   2377  CD2 LEU A 253      45.145  30.484  -9.942  1.00 20.02           C  
ATOM   2378  H   LEU A 253      41.271  32.724  -7.933  1.00  0.00           H  
ATOM   2379  HA  LEU A 253      43.039  31.229  -6.318  1.00  0.00           H  
ATOM   2380  HB3 LEU A 253      43.577  32.467  -9.055  1.00  0.00           H  
ATOM   2381  HB2 LEU A 253      42.655  31.014  -8.836  1.00  0.00           H  
ATOM   2382  HG  LEU A 253      45.573  31.350  -8.053  1.00  0.00           H  
ATOM   2383 HD11 LEU A 253      45.074  28.591  -8.195  1.00  0.00           H  
ATOM   2384 HD12 LEU A 253      45.252  29.537  -6.735  1.00  0.00           H  
ATOM   2385 HD13 LEU A 253      43.650  29.199  -7.377  1.00  0.00           H  
ATOM   2386 HD21 LEU A 253      46.227  30.533 -10.075  1.00  0.00           H  
ATOM   2387 HD22 LEU A 253      44.815  29.501 -10.271  1.00  0.00           H  
ATOM   2388 HD23 LEU A 253      44.705  31.209 -10.628  1.00  0.00           H  
ATOM   2389  N   ARG A 254      43.996  34.348  -6.864  1.00 11.69           N  
ATOM   2390  CA  ARG A 254      44.749  35.474  -6.321  1.00 13.18           C  
ATOM   2391  C   ARG A 254      44.546  35.638  -4.806  1.00 12.40           C  
ATOM   2392  O   ARG A 254      45.549  35.729  -4.112  1.00 13.42           O  
ATOM   2393  CB  ARG A 254      44.439  36.766  -7.114  1.00 15.17           C  
ATOM   2394  CG  ARG A 254      45.049  38.077  -6.574  1.00 21.07           C  
ATOM   2395  CD  ARG A 254      46.585  38.134  -6.628  1.00 26.19           C  
ATOM   2396  NE  ARG A 254      47.070  39.485  -6.321  1.00 35.54           N  
ATOM   2397  CZ  ARG A 254      46.897  40.570  -7.093  1.00 38.24           C  
ATOM   2398  NH1 ARG A 254      46.329  40.490  -8.302  1.00 41.13           N  
ATOM   2399  NH2 ARG A 254      47.273  41.760  -6.635  1.00 39.76           N1+
ATOM   2400  H   ARG A 254      43.341  34.550  -7.613  1.00  0.00           H  
ATOM   2401  HA  ARG A 254      45.803  35.232  -6.477  1.00  0.00           H  
ATOM   2402  HB3 ARG A 254      43.364  36.913  -7.128  1.00  0.00           H  
ATOM   2403  HB2 ARG A 254      44.724  36.632  -8.158  1.00  0.00           H  
ATOM   2404  HG3 ARG A 254      44.747  38.196  -5.534  1.00  0.00           H  
ATOM   2405  HG2 ARG A 254      44.612  38.936  -7.082  1.00  0.00           H  
ATOM   2406  HD3 ARG A 254      46.996  37.729  -7.554  1.00  0.00           H  
ATOM   2407  HD2 ARG A 254      46.981  37.519  -5.818  1.00  0.00           H  
ATOM   2408  HE  ARG A 254      47.539  39.588  -5.421  1.00  0.00           H  
ATOM   2409 HH12 ARG A 254      46.064  41.321  -8.820  1.00  0.00           H  
ATOM   2410 HH11 ARG A 254      46.034  39.602  -8.675  1.00  0.00           H  
ATOM   2411 HH22 ARG A 254      47.014  42.602  -7.136  1.00  0.00           H  
ATOM   2412 HH21 ARG A 254      47.514  41.844  -5.651  1.00  0.00           H  
ATOM   2413  N   LEU A 255      43.296  35.647  -4.318  1.00 11.26           N  
ATOM   2414  CA  LEU A 255      42.979  35.732  -2.884  1.00 11.62           C  
ATOM   2415  C   LEU A 255      43.659  34.622  -2.066  1.00 12.01           C  
ATOM   2416  O   LEU A 255      44.298  34.927  -1.056  1.00 10.55           O  
ATOM   2417  CB  LEU A 255      41.452  35.695  -2.651  1.00 12.84           C  
ATOM   2418  CG  LEU A 255      40.713  36.971  -3.096  1.00 17.32           C  
ATOM   2419  CD1 LEU A 255      39.202  36.718  -3.265  1.00 15.50           C  
ATOM   2420  CD2 LEU A 255      41.014  38.165  -2.172  1.00 16.31           C  
ATOM   2421  H   LEU A 255      42.511  35.566  -4.959  1.00  0.00           H  
ATOM   2422  HA  LEU A 255      43.371  36.684  -2.523  1.00  0.00           H  
ATOM   2423  HB3 LEU A 255      41.236  35.517  -1.595  1.00  0.00           H  
ATOM   2424  HB2 LEU A 255      41.044  34.830  -3.172  1.00  0.00           H  
ATOM   2425  HG  LEU A 255      41.088  37.232  -4.082  1.00  0.00           H  
ATOM   2426 HD11 LEU A 255      38.871  36.999  -4.264  1.00  0.00           H  
ATOM   2427 HD12 LEU A 255      38.949  35.665  -3.153  1.00  0.00           H  
ATOM   2428 HD13 LEU A 255      38.596  37.274  -2.550  1.00  0.00           H  
ATOM   2429 HD21 LEU A 255      40.129  38.765  -1.954  1.00  0.00           H  
ATOM   2430 HD22 LEU A 255      41.438  37.855  -1.216  1.00  0.00           H  
ATOM   2431 HD23 LEU A 255      41.739  38.822  -2.649  1.00  0.00           H  
ATOM   2432  N   ALA A 256      43.545  33.378  -2.558  1.00 12.67           N  
ATOM   2433  CA  ALA A 256      44.165  32.189  -1.978  1.00 14.15           C  
ATOM   2434  C   ALA A 256      45.690  32.336  -1.859  1.00 15.50           C  
ATOM   2435  O   ALA A 256      46.222  32.260  -0.750  1.00 17.69           O  
ATOM   2436  CB  ALA A 256      43.778  30.941  -2.793  1.00 12.71           C  
ATOM   2437  H   ALA A 256      43.027  33.243  -3.421  1.00  0.00           H  
ATOM   2438  HA  ALA A 256      43.760  32.079  -0.974  1.00  0.00           H  
ATOM   2439  HB1 ALA A 256      43.968  30.039  -2.213  1.00  0.00           H  
ATOM   2440  HB2 ALA A 256      42.722  30.937  -3.056  1.00  0.00           H  
ATOM   2441  HB3 ALA A 256      44.343  30.857  -3.722  1.00  0.00           H  
ATOM   2442  N   ASP A 257      46.344  32.610  -2.996  1.00 16.20           N  
ATOM   2443  CA  ASP A 257      47.793  32.802  -3.109  1.00 18.87           C  
ATOM   2444  C   ASP A 257      48.311  33.982  -2.269  1.00 18.97           C  
ATOM   2445  O   ASP A 257      49.338  33.849  -1.607  1.00 19.55           O  
ATOM   2446  CB  ASP A 257      48.293  32.973  -4.569  1.00 20.67           C  
ATOM   2447  CG  ASP A 257      47.887  31.881  -5.562  1.00 25.45           C  
ATOM   2448  OD1 ASP A 257      47.527  30.771  -5.117  1.00 26.70           O  
ATOM   2449  OD2 ASP A 257      48.019  32.154  -6.774  1.00 27.63           O1-
ATOM   2450  H   ASP A 257      45.820  32.644  -3.868  1.00  0.00           H  
ATOM   2451  HA  ASP A 257      48.257  31.900  -2.705  1.00  0.00           H  
ATOM   2452  HB3 ASP A 257      49.382  33.036  -4.572  1.00  0.00           H  
ATOM   2453  HB2 ASP A 257      47.906  33.918  -4.954  1.00  0.00           H  
ATOM   2454  N   GLU A 258      47.605  35.118  -2.335  1.00 15.45           N  
ATOM   2455  CA  GLU A 258      48.008  36.387  -1.737  1.00 15.96           C  
ATOM   2456  C   GLU A 258      47.954  36.349  -0.203  1.00 15.06           C  
ATOM   2457  O   GLU A 258      48.945  36.673   0.449  1.00 14.21           O  
ATOM   2458  CB  GLU A 258      47.110  37.509  -2.307  1.00 15.35           C  
ATOM   2459  CG  GLU A 258      47.493  38.948  -1.928  1.00 19.78           C  
ATOM   2460  CD  GLU A 258      48.772  39.429  -2.612  1.00 21.75           C  
ATOM   2461  OE1 GLU A 258      48.925  39.155  -3.822  1.00 24.81           O  
ATOM   2462  OE2 GLU A 258      49.536  40.148  -1.935  1.00 24.19           O1-
ATOM   2463  H   GLU A 258      46.771  35.144  -2.918  1.00  0.00           H  
ATOM   2464  HA  GLU A 258      49.041  36.578  -2.034  1.00  0.00           H  
ATOM   2465  HB3 GLU A 258      46.076  37.337  -2.009  1.00  0.00           H  
ATOM   2466  HB2 GLU A 258      47.111  37.445  -3.394  1.00  0.00           H  
ATOM   2467  HG3 GLU A 258      47.578  39.063  -0.847  1.00  0.00           H  
ATOM   2468  HG2 GLU A 258      46.683  39.608  -2.234  1.00  0.00           H  
ATOM   2469  N   PHE A 259      46.790  35.975   0.342  1.00 12.81           N  
ATOM   2470  CA  PHE A 259      46.505  36.107   1.773  1.00 12.40           C  
ATOM   2471  C   PHE A 259      46.734  34.794   2.552  1.00 13.00           C  
ATOM   2472  O   PHE A 259      46.556  34.777   3.767  1.00 14.38           O  
ATOM   2473  CB  PHE A 259      45.087  36.698   1.958  1.00 14.06           C  
ATOM   2474  CG  PHE A 259      44.913  38.099   1.374  1.00 13.57           C  
ATOM   2475  CD1 PHE A 259      45.479  39.220   2.020  1.00 15.40           C  
ATOM   2476  CD2 PHE A 259      44.314  38.279   0.109  1.00 13.21           C  
ATOM   2477  CE1 PHE A 259      45.399  40.478   1.435  1.00 14.07           C  
ATOM   2478  CE2 PHE A 259      44.247  39.544  -0.463  1.00 13.61           C  
ATOM   2479  CZ  PHE A 259      44.783  40.641   0.200  1.00 15.29           C  
ATOM   2480  H   PHE A 259      46.019  35.691  -0.256  1.00  0.00           H  
ATOM   2481  HA  PHE A 259      47.197  36.824   2.220  1.00  0.00           H  
ATOM   2482  HB3 PHE A 259      44.850  36.746   3.022  1.00  0.00           H  
ATOM   2483  HB2 PHE A 259      44.340  36.034   1.520  1.00  0.00           H  
ATOM   2484  HD1 PHE A 259      45.973  39.109   2.975  1.00  0.00           H  
ATOM   2485  HD2 PHE A 259      43.902  37.431  -0.415  1.00  0.00           H  
ATOM   2486  HE1 PHE A 259      45.827  41.331   1.941  1.00  0.00           H  
ATOM   2487  HE2 PHE A 259      43.790  39.670  -1.433  1.00  0.00           H  
ATOM   2488  HZ  PHE A 259      44.737  41.623  -0.247  1.00  0.00           H  
ATOM   2489  N   GLY A 260      47.130  33.723   1.847  1.00 12.99           N  
ATOM   2490  CA  GLY A 260      47.347  32.366   2.349  1.00 13.13           C  
ATOM   2491  C   GLY A 260      46.058  31.739   2.905  1.00 14.85           C  
ATOM   2492  O   GLY A 260      46.147  30.917   3.813  1.00 17.57           O  
ATOM   2493  H   GLY A 260      47.184  33.852   0.846  1.00  0.00           H  
ATOM   2494  HA3 GLY A 260      48.119  32.374   3.120  1.00  0.00           H  
ATOM   2495  HA2 GLY A 260      47.720  31.741   1.537  1.00  0.00           H  
ATOM   2496  N   VAL A 261      44.879  32.148   2.402  1.00 12.38           N  
ATOM   2497  CA  VAL A 261      43.571  31.631   2.812  1.00 11.17           C  
ATOM   2498  C   VAL A 261      43.173  30.396   1.983  1.00 10.55           C  
ATOM   2499  O   VAL A 261      43.561  30.281   0.818  1.00 11.12           O  
ATOM   2500  CB  VAL A 261      42.452  32.704   2.644  1.00 12.70           C  
ATOM   2501  CG1 VAL A 261      42.656  33.881   3.608  1.00 13.51           C  
ATOM   2502  CG2 VAL A 261      42.233  33.215   1.204  1.00 13.33           C  
ATOM   2503  H   VAL A 261      44.872  32.833   1.661  1.00  0.00           H  
ATOM   2504  HA  VAL A 261      43.612  31.339   3.865  1.00  0.00           H  
ATOM   2505  HB  VAL A 261      41.510  32.241   2.947  1.00  0.00           H  
ATOM   2506 HG11 VAL A 261      41.839  34.599   3.540  1.00  0.00           H  
ATOM   2507 HG12 VAL A 261      42.693  33.525   4.635  1.00  0.00           H  
ATOM   2508 HG13 VAL A 261      43.586  34.413   3.406  1.00  0.00           H  
ATOM   2509 HG21 VAL A 261      41.452  33.975   1.175  1.00  0.00           H  
ATOM   2510 HG22 VAL A 261      43.140  33.667   0.804  1.00  0.00           H  
ATOM   2511 HG23 VAL A 261      41.924  32.422   0.525  1.00  0.00           H  
ATOM   2512  N   ALA A 262      42.369  29.514   2.597  1.00  8.95           N  
ATOM   2513  CA  ALA A 262      41.668  28.437   1.903  1.00  7.48           C  
ATOM   2514  C   ALA A 262      40.422  29.002   1.219  1.00  8.31           C  
ATOM   2515  O   ALA A 262      39.533  29.496   1.909  1.00 11.69           O  
ATOM   2516  CB  ALA A 262      41.265  27.346   2.908  1.00  8.32           C  
ATOM   2517  H   ALA A 262      42.100  29.666   3.561  1.00  0.00           H  
ATOM   2518  HA  ALA A 262      42.315  27.991   1.145  1.00  0.00           H  
ATOM   2519  HB1 ALA A 262      40.632  26.600   2.427  1.00  0.00           H  
ATOM   2520  HB2 ALA A 262      42.130  26.820   3.308  1.00  0.00           H  
ATOM   2521  HB3 ALA A 262      40.710  27.757   3.752  1.00  0.00           H  
ATOM   2522  N   VAL A 263      40.362  28.900  -0.114  1.00  6.91           N  
ATOM   2523  CA  VAL A 263      39.154  29.232  -0.861  1.00  8.79           C  
ATOM   2524  C   VAL A 263      38.323  27.949  -1.043  1.00  7.77           C  
ATOM   2525  O   VAL A 263      38.885  26.919  -1.407  1.00 10.31           O  
ATOM   2526  CB  VAL A 263      39.477  29.895  -2.223  1.00  6.94           C  
ATOM   2527  CG1 VAL A 263      38.254  30.036  -3.149  1.00  9.46           C  
ATOM   2528  CG2 VAL A 263      40.117  31.276  -2.004  1.00  9.49           C  
ATOM   2529  H   VAL A 263      41.116  28.466  -0.631  1.00  0.00           H  
ATOM   2530  HA  VAL A 263      38.571  29.960  -0.304  1.00  0.00           H  
ATOM   2531  HB  VAL A 263      40.219  29.287  -2.737  1.00  0.00           H  
ATOM   2532 HG11 VAL A 263      38.500  30.602  -4.044  1.00  0.00           H  
ATOM   2533 HG12 VAL A 263      37.892  29.066  -3.485  1.00  0.00           H  
ATOM   2534 HG13 VAL A 263      37.433  30.552  -2.650  1.00  0.00           H  
ATOM   2535 HG21 VAL A 263      40.353  31.748  -2.955  1.00  0.00           H  
ATOM   2536 HG22 VAL A 263      39.447  31.946  -1.464  1.00  0.00           H  
ATOM   2537 HG23 VAL A 263      41.044  31.205  -1.436  1.00  0.00           H  
ATOM   2538  N   VAL A 264      37.015  28.025  -0.757  1.00  8.77           N  
ATOM   2539  CA  VAL A 264      36.092  26.893  -0.814  1.00  8.22           C  
ATOM   2540  C   VAL A 264      34.835  27.328  -1.585  1.00  9.72           C  
ATOM   2541  O   VAL A 264      33.872  27.815  -0.993  1.00 11.71           O  
ATOM   2542  CB  VAL A 264      35.721  26.368   0.606  1.00  8.51           C  
ATOM   2543  CG1 VAL A 264      34.658  25.249   0.608  1.00 10.31           C  
ATOM   2544  CG2 VAL A 264      36.965  25.862   1.356  1.00  9.45           C  
ATOM   2545  H   VAL A 264      36.628  28.900  -0.425  1.00  0.00           H  
ATOM   2546  HA  VAL A 264      36.541  26.066  -1.363  1.00  0.00           H  
ATOM   2547  HB  VAL A 264      35.322  27.201   1.187  1.00  0.00           H  
ATOM   2548 HG11 VAL A 264      34.493  24.864   1.614  1.00  0.00           H  
ATOM   2549 HG12 VAL A 264      33.688  25.593   0.252  1.00  0.00           H  
ATOM   2550 HG13 VAL A 264      34.965  24.410  -0.018  1.00  0.00           H  
ATOM   2551 HG21 VAL A 264      36.695  25.519   2.352  1.00  0.00           H  
ATOM   2552 HG22 VAL A 264      37.437  25.031   0.832  1.00  0.00           H  
ATOM   2553 HG23 VAL A 264      37.713  26.643   1.485  1.00  0.00           H  
ATOM   2554  N   ILE A 265      34.882  27.157  -2.914  1.00 10.40           N  
ATOM   2555  CA  ILE A 265      33.747  27.413  -3.796  1.00 10.29           C  
ATOM   2556  C   ILE A 265      32.866  26.155  -3.926  1.00 10.17           C  
ATOM   2557  O   ILE A 265      33.343  25.040  -3.703  1.00  9.91           O  
ATOM   2558  CB  ILE A 265      34.197  27.882  -5.212  1.00 10.14           C  
ATOM   2559  CG1 ILE A 265      34.847  26.809  -6.120  1.00 12.27           C  
ATOM   2560  CG2 ILE A 265      35.085  29.134  -5.112  1.00 11.21           C  
ATOM   2561  CD1 ILE A 265      35.218  27.318  -7.520  1.00 13.03           C  
ATOM   2562  H   ILE A 265      35.690  26.720  -3.336  1.00  0.00           H  
ATOM   2563  HA  ILE A 265      33.143  28.209  -3.363  1.00  0.00           H  
ATOM   2564  HB  ILE A 265      33.285  28.199  -5.717  1.00  0.00           H  
ATOM   2565 HG13 ILE A 265      34.174  25.965  -6.253  1.00  0.00           H  
ATOM   2566 HG12 ILE A 265      35.745  26.419  -5.639  1.00  0.00           H  
ATOM   2567 HG21 ILE A 265      35.123  29.654  -6.067  1.00  0.00           H  
ATOM   2568 HG22 ILE A 265      34.719  29.840  -4.369  1.00  0.00           H  
ATOM   2569 HG23 ILE A 265      36.104  28.869  -4.837  1.00  0.00           H  
ATOM   2570 HD11 ILE A 265      35.370  26.488  -8.209  1.00  0.00           H  
ATOM   2571 HD12 ILE A 265      34.433  27.950  -7.936  1.00  0.00           H  
ATOM   2572 HD13 ILE A 265      36.143  27.895  -7.499  1.00  0.00           H  
ATOM   2573  N   THR A 266      31.601  26.365  -4.316  1.00  8.88           N  
ATOM   2574  CA  THR A 266      30.676  25.295  -4.685  1.00  9.58           C  
ATOM   2575  C   THR A 266      30.145  25.532  -6.111  1.00 11.50           C  
ATOM   2576  O   THR A 266      30.135  26.668  -6.592  1.00 12.79           O  
ATOM   2577  CB  THR A 266      29.502  25.138  -3.672  1.00 10.99           C  
ATOM   2578  OG1 THR A 266      28.382  25.966  -3.915  1.00 12.11           O  
ATOM   2579  CG2 THR A 266      29.914  25.223  -2.193  1.00 12.65           C  
ATOM   2580  H   THR A 266      31.264  27.309  -4.452  1.00  0.00           H  
ATOM   2581  HA  THR A 266      31.213  24.348  -4.712  1.00  0.00           H  
ATOM   2582  HB  THR A 266      29.130  24.123  -3.817  1.00  0.00           H  
ATOM   2583  HG1 THR A 266      27.919  26.112  -3.080  1.00  0.00           H  
ATOM   2584 HG21 THR A 266      29.088  24.958  -1.532  1.00  0.00           H  
ATOM   2585 HG22 THR A 266      30.735  24.539  -1.980  1.00  0.00           H  
ATOM   2586 HG23 THR A 266      30.240  26.227  -1.922  1.00  0.00           H  
ATOM   2587  N   ASN A 267      29.742  24.433  -6.763  1.00 12.20           N  
ATOM   2588  CA  ASN A 267      29.322  24.387  -8.162  1.00 13.60           C  
ATOM   2589  C   ASN A 267      28.170  23.370  -8.306  1.00 15.70           C  
ATOM   2590  O   ASN A 267      28.051  22.464  -7.480  1.00 15.21           O  
ATOM   2591  CB  ASN A 267      30.549  23.999  -9.034  1.00 14.59           C  
ATOM   2592  CG  ASN A 267      30.511  24.504 -10.483  1.00 17.75           C  
ATOM   2593  OD1 ASN A 267      29.449  24.701 -11.068  1.00 19.43           O  
ATOM   2594  ND2 ASN A 267      31.682  24.703 -11.089  1.00 17.66           N  
ATOM   2595  H   ASN A 267      29.758  23.539  -6.287  1.00  0.00           H  
ATOM   2596  HA  ASN A 267      28.905  25.342  -8.490  1.00  0.00           H  
ATOM   2597  HB3 ASN A 267      30.727  22.924  -9.008  1.00  0.00           H  
ATOM   2598  HB2 ASN A 267      31.441  24.450  -8.596  1.00  0.00           H  
ATOM   2599 HD22 ASN A 267      31.705  25.030 -12.048  1.00  0.00           H  
ATOM   2600 HD21 ASN A 267      32.561  24.550 -10.604  1.00  0.00           H  
ATOM   2601  N   NMA A 267A     27.350  23.534  -9.355  1.00  0.00           N  
ATOM   2602  CA  NMA A 267A     26.212  22.672  -9.655  1.00  0.00           C  
ATOM   2603  H   NMA A 267A     27.537  24.284 -10.006  1.00  0.00           H  
ATOM   2604 1HA  NMA A 267A     26.017  21.924  -8.885  1.00  0.00           H  
ATOM   2605 2HA  NMA A 267A     25.311  23.276  -9.763  1.00  0.00           H  
ATOM   2606 3HA  NMA A 267A     26.382  22.150 -10.597  1.00  0.00           H  
ATOM   2607  CH3 ACE A 292      39.989  24.767 -17.160  1.00  0.00           C  
ATOM   2608  C   ACE A 292      40.421  25.165 -15.753  1.00  0.00           C  
ATOM   2609  O   ACE A 292      40.882  26.289 -15.550  1.00  0.00           O  
ATOM   2610 1H   ACE A 292      39.266  25.485 -17.548  1.00  0.00           H  
ATOM   2611 2H   ACE A 292      40.852  24.755 -17.826  1.00  0.00           H  
ATOM   2612 3H   ACE A 292      39.530  23.778 -17.176  1.00  0.00           H  
ATOM   2613  N   ALA A 293      40.272  24.240 -14.789  1.00 25.75           N  
ATOM   2614  CA  ALA A 293      40.723  24.402 -13.405  1.00 26.09           C  
ATOM   2615  C   ALA A 293      42.256  24.439 -13.296  1.00 26.19           C  
ATOM   2616  O   ALA A 293      42.941  23.756 -14.060  1.00 26.65           O  
ATOM   2617  CB  ALA A 293      40.160  23.254 -12.552  1.00 26.24           C  
ATOM   2618  H1  ALA A 293      39.887  23.337 -15.025  1.00  0.00           H  
ATOM   2619  HA  ALA A 293      40.320  25.343 -13.029  1.00  0.00           H  
ATOM   2620  HB1 ALA A 293      40.477  23.341 -11.513  1.00  0.00           H  
ATOM   2621  HB2 ALA A 293      39.072  23.260 -12.553  1.00  0.00           H  
ATOM   2622  HB3 ALA A 293      40.489  22.280 -12.918  1.00  0.00           H  
ATOM   2623  N   HIS A 294      42.749  25.206 -12.313  1.00 24.21           N  
ATOM   2624  CA  HIS A 294      44.173  25.326 -11.990  1.00 23.37           C  
ATOM   2625  C   HIS A 294      44.740  24.032 -11.371  1.00 21.69           C  
ATOM   2626  O   HIS A 294      44.001  23.283 -10.735  1.00 20.98           O  
ATOM   2627  CB  HIS A 294      44.370  26.529 -11.045  1.00 23.08           C  
ATOM   2628  CG  HIS A 294      45.807  26.895 -10.791  1.00 25.13           C  
ATOM   2629  ND1 HIS A 294      46.526  26.413  -9.689  1.00 24.49           N  
ATOM   2630  CD2 HIS A 294      46.640  27.687 -11.549  1.00 25.75           C  
ATOM   2631  CE1 HIS A 294      47.736  26.950  -9.807  1.00 26.77           C  
ATOM   2632  NE2 HIS A 294      47.861  27.707 -10.895  1.00 26.73           N  
ATOM   2633  H   HIS A 294      42.100  25.667 -11.685  1.00  0.00           H  
ATOM   2634  HA  HIS A 294      44.705  25.523 -12.923  1.00  0.00           H  
ATOM   2635  HB3 HIS A 294      43.891  26.338 -10.083  1.00  0.00           H  
ATOM   2636  HB2 HIS A 294      43.877  27.408 -11.459  1.00  0.00           H  
ATOM   2637  HD2 HIS A 294      46.462  28.230 -12.466  1.00  0.00           H  
ATOM   2638  HE1 HIS A 294      48.539  26.789  -9.100  1.00  0.00           H  
ATOM   2639  HE2 HIS A 294      48.694  28.210 -11.175  1.00  0.00           H  
ATOM   2640  N   ALA A 295      46.057  23.822 -11.519  1.00 20.58           N  
ATOM   2641  CA  ALA A 295      46.788  22.661 -11.003  1.00 20.25           C  
ATOM   2642  C   ALA A 295      46.711  22.470  -9.474  1.00 19.38           C  
ATOM   2643  O   ALA A 295      46.775  21.328  -9.022  1.00 20.16           O  
ATOM   2644  CB  ALA A 295      48.251  22.758 -11.458  1.00 20.07           C  
ATOM   2645  H   ALA A 295      46.613  24.509 -12.005  1.00  0.00           H  
ATOM   2646  HA  ALA A 295      46.349  21.773 -11.462  1.00  0.00           H  
ATOM   2647  HB1 ALA A 295      48.830  21.899 -11.116  1.00  0.00           H  
ATOM   2648  HB2 ALA A 295      48.322  22.784 -12.546  1.00  0.00           H  
ATOM   2649  HB3 ALA A 295      48.730  23.658 -11.071  1.00  0.00           H  
ATOM   2650  N   SER A 296      46.555  23.572  -8.717  1.00 18.12           N  
ATOM   2651  CA  SER A 296      46.380  23.558  -7.262  1.00 17.16           C  
ATOM   2652  C   SER A 296      44.937  23.247  -6.810  1.00 18.00           C  
ATOM   2653  O   SER A 296      44.754  22.905  -5.641  1.00 17.02           O  
ATOM   2654  CB  SER A 296      46.900  24.890  -6.672  1.00 17.73           C  
ATOM   2655  OG  SER A 296      46.015  25.977  -6.878  1.00 17.47           O  
ATOM   2656  H   SER A 296      46.510  24.478  -9.164  1.00  0.00           H  
ATOM   2657  HA  SER A 296      47.015  22.767  -6.860  1.00  0.00           H  
ATOM   2658  HB3 SER A 296      47.877  25.141  -7.088  1.00  0.00           H  
ATOM   2659  HB2 SER A 296      47.044  24.782  -5.596  1.00  0.00           H  
ATOM   2660  HG  SER A 296      46.083  26.258  -7.796  1.00  0.00           H  
ATOM   2661  N   THR A 297      43.947  23.385  -7.713  1.00 15.86           N  
ATOM   2662  CA  THR A 297      42.527  23.240  -7.393  1.00 16.19           C  
ATOM   2663  C   THR A 297      42.126  21.771  -7.162  1.00 16.88           C  
ATOM   2664  O   THR A 297      42.310  20.939  -8.050  1.00 19.37           O  
ATOM   2665  CB  THR A 297      41.608  23.843  -8.488  1.00 16.61           C  
ATOM   2666  OG1 THR A 297      41.926  25.213  -8.631  1.00 19.45           O  
ATOM   2667  CG2 THR A 297      40.093  23.729  -8.218  1.00 18.10           C  
ATOM   2668  H   THR A 297      44.162  23.643  -8.666  1.00  0.00           H  
ATOM   2669  HA  THR A 297      42.362  23.809  -6.482  1.00  0.00           H  
ATOM   2670  HB  THR A 297      41.815  23.362  -9.443  1.00  0.00           H  
ATOM   2671  HG1 THR A 297      41.318  25.608  -9.265  1.00  0.00           H  
ATOM   2672 HG21 THR A 297      39.516  24.279  -8.961  1.00  0.00           H  
ATOM   2673 HG22 THR A 297      39.748  22.696  -8.253  1.00  0.00           H  
ATOM   2674 HG23 THR A 297      39.839  24.129  -7.236  1.00  0.00           H  
ATOM   2675  N   THR A 298      41.567  21.505  -5.971  1.00 14.80           N  
ATOM   2676  CA  THR A 298      41.063  20.196  -5.558  1.00 14.89           C  
ATOM   2677  C   THR A 298      39.554  20.119  -5.858  1.00 13.32           C  
ATOM   2678  O   THR A 298      38.783  20.858  -5.248  1.00 12.51           O  
ATOM   2679  CB  THR A 298      41.276  19.996  -4.030  1.00 16.40           C  
ATOM   2680  OG1 THR A 298      42.664  19.975  -3.754  1.00 18.58           O  
ATOM   2681  CG2 THR A 298      40.669  18.707  -3.445  1.00 18.79           C  
ATOM   2682  H   THR A 298      41.443  22.258  -5.307  1.00  0.00           H  
ATOM   2683  HA  THR A 298      41.584  19.400  -6.095  1.00  0.00           H  
ATOM   2684  HB  THR A 298      40.862  20.848  -3.488  1.00  0.00           H  
ATOM   2685  HG1 THR A 298      43.053  20.791  -4.081  1.00  0.00           H  
ATOM   2686 HG21 THR A 298      40.931  18.591  -2.393  1.00  0.00           H  
ATOM   2687 HG22 THR A 298      39.582  18.718  -3.501  1.00  0.00           H  
ATOM   2688 HG23 THR A 298      41.022  17.823  -3.976  1.00  0.00           H  
ATOM   2689  N   ARG A 299      39.157  19.232  -6.784  1.00 13.14           N  
ATOM   2690  CA  ARG A 299      37.753  19.025  -7.147  1.00 13.42           C  
ATOM   2691  C   ARG A 299      37.150  17.855  -6.355  1.00 13.27           C  
ATOM   2692  O   ARG A 299      37.610  16.721  -6.493  1.00 16.01           O  
ATOM   2693  CB  ARG A 299      37.625  18.812  -8.667  1.00 14.70           C  
ATOM   2694  CG  ARG A 299      37.753  20.120  -9.464  1.00 15.90           C  
ATOM   2695  CD  ARG A 299      37.552  19.909 -10.971  1.00 18.69           C  
ATOM   2696  NE  ARG A 299      37.178  21.156 -11.651  1.00 22.79           N  
ATOM   2697  CZ  ARG A 299      37.088  21.332 -12.980  1.00 23.75           C  
ATOM   2698  NH1 ARG A 299      37.434  20.362 -13.838  1.00 25.24           N  
ATOM   2699  NH2 ARG A 299      36.630  22.496 -13.456  1.00 24.88           N1+
ATOM   2700  H   ARG A 299      39.835  18.646  -7.250  1.00  0.00           H  
ATOM   2701  HA  ARG A 299      37.189  19.928  -6.913  1.00  0.00           H  
ATOM   2702  HB3 ARG A 299      36.631  18.411  -8.873  1.00  0.00           H  
ATOM   2703  HB2 ARG A 299      38.336  18.064  -9.019  1.00  0.00           H  
ATOM   2704  HG3 ARG A 299      38.763  20.500  -9.300  1.00  0.00           H  
ATOM   2705  HG2 ARG A 299      37.076  20.887  -9.088  1.00  0.00           H  
ATOM   2706  HD3 ARG A 299      36.882  19.082 -11.200  1.00  0.00           H  
ATOM   2707  HD2 ARG A 299      38.524  19.653 -11.393  1.00  0.00           H  
ATOM   2708  HE  ARG A 299      36.872  21.918 -11.048  1.00  0.00           H  
ATOM   2709 HH12 ARG A 299      37.350  20.502 -14.834  1.00  0.00           H  
ATOM   2710 HH11 ARG A 299      37.781  19.480 -13.489  1.00  0.00           H  
ATOM   2711 HH22 ARG A 299      36.569  22.669 -14.449  1.00  0.00           H  
ATOM   2712 HH21 ARG A 299      36.322  23.221 -12.820  1.00  0.00           H  
ATOM   2713  N   LEU A 300      36.110  18.173  -5.567  1.00 11.42           N  
ATOM   2714  CA  LEU A 300      35.285  17.227  -4.817  1.00 12.66           C  
ATOM   2715  C   LEU A 300      33.953  17.041  -5.556  1.00 13.73           C  
ATOM   2716  O   LEU A 300      33.389  18.020  -6.042  1.00 14.00           O  
ATOM   2717  CB  LEU A 300      34.994  17.768  -3.397  1.00 14.16           C  
ATOM   2718  CG  LEU A 300      36.211  18.195  -2.549  1.00 15.24           C  
ATOM   2719  CD1 LEU A 300      35.798  18.522  -1.099  1.00 15.73           C  
ATOM   2720  CD2 LEU A 300      37.358  17.178  -2.574  1.00 17.90           C  
ATOM   2721  H   LEU A 300      35.792  19.134  -5.545  1.00  0.00           H  
ATOM   2722  HA  LEU A 300      35.787  16.261  -4.738  1.00  0.00           H  
ATOM   2723  HB3 LEU A 300      34.440  17.000  -2.856  1.00  0.00           H  
ATOM   2724  HB2 LEU A 300      34.316  18.618  -3.455  1.00  0.00           H  
ATOM   2725  HG  LEU A 300      36.599  19.113  -2.992  1.00  0.00           H  
ATOM   2726 HD11 LEU A 300      36.048  19.551  -0.844  1.00  0.00           H  
ATOM   2727 HD12 LEU A 300      34.725  18.406  -0.942  1.00  0.00           H  
ATOM   2728 HD13 LEU A 300      36.298  17.879  -0.375  1.00  0.00           H  
ATOM   2729 HD21 LEU A 300      38.209  17.574  -2.031  1.00  0.00           H  
ATOM   2730 HD22 LEU A 300      37.076  16.228  -2.121  1.00  0.00           H  
ATOM   2731 HD23 LEU A 300      37.710  16.986  -3.584  1.00  0.00           H  
ATOM   2732  N   TYR A 301      33.465  15.795  -5.595  1.00 13.54           N  
ATOM   2733  CA  TYR A 301      32.210  15.413  -6.237  1.00 13.49           C  
ATOM   2734  C   TYR A 301      31.332  14.722  -5.195  1.00 13.26           C  
ATOM   2735  O   TYR A 301      31.507  13.531  -4.932  1.00 14.37           O  
ATOM   2736  CB  TYR A 301      32.505  14.520  -7.458  1.00 15.65           C  
ATOM   2737  CG  TYR A 301      33.163  15.259  -8.608  1.00 17.58           C  
ATOM   2738  CD1 TYR A 301      34.568  15.366  -8.673  1.00 18.47           C  
ATOM   2739  CD2 TYR A 301      32.371  15.855  -9.611  1.00 18.30           C  
ATOM   2740  CE1 TYR A 301      35.177  16.053  -9.740  1.00 19.95           C  
ATOM   2741  CE2 TYR A 301      32.979  16.545 -10.676  1.00 20.78           C  
ATOM   2742  CZ  TYR A 301      34.382  16.640 -10.744  1.00 21.42           C  
ATOM   2743  OH  TYR A 301      34.969  17.298 -11.784  1.00 24.94           O  
ATOM   2744  H   TYR A 301      34.005  15.039  -5.196  1.00  0.00           H  
ATOM   2745  HA  TYR A 301      31.669  16.292  -6.588  1.00  0.00           H  
ATOM   2746  HB3 TYR A 301      31.573  14.092  -7.830  1.00  0.00           H  
ATOM   2747  HB2 TYR A 301      33.130  13.672  -7.175  1.00  0.00           H  
ATOM   2748  HD1 TYR A 301      35.184  14.921  -7.904  1.00  0.00           H  
ATOM   2749  HD2 TYR A 301      31.293  15.789  -9.564  1.00  0.00           H  
ATOM   2750  HE1 TYR A 301      36.254  16.124  -9.784  1.00  0.00           H  
ATOM   2751  HE2 TYR A 301      32.368  17.001 -11.441  1.00  0.00           H  
ATOM   2752  HH  TYR A 301      35.927  17.243 -11.767  1.00  0.00           H  
ATOM   2753  N   LEU A 302      30.420  15.509  -4.605  1.00 11.70           N  
ATOM   2754  CA  LEU A 302      29.505  15.070  -3.560  1.00 12.66           C  
ATOM   2755  C   LEU A 302      28.244  14.438  -4.162  1.00 14.19           C  
ATOM   2756  O   LEU A 302      27.685  14.971  -5.122  1.00 15.47           O  
ATOM   2757  CB  LEU A 302      29.121  16.268  -2.665  1.00 13.35           C  
ATOM   2758  CG  LEU A 302      30.304  16.991  -1.983  1.00 14.08           C  
ATOM   2759  CD1 LEU A 302      29.789  18.161  -1.128  1.00 16.90           C  
ATOM   2760  CD2 LEU A 302      31.207  16.044  -1.169  1.00 14.36           C  
ATOM   2761  H   LEU A 302      30.326  16.475  -4.895  1.00  0.00           H  
ATOM   2762  HA  LEU A 302      30.011  14.326  -2.947  1.00  0.00           H  
ATOM   2763  HB3 LEU A 302      28.437  15.919  -1.892  1.00  0.00           H  
ATOM   2764  HB2 LEU A 302      28.557  16.992  -3.256  1.00  0.00           H  
ATOM   2765  HG  LEU A 302      30.920  17.431  -2.769  1.00  0.00           H  
ATOM   2766 HD11 LEU A 302      30.363  19.068  -1.317  1.00  0.00           H  
ATOM   2767 HD12 LEU A 302      28.745  18.385  -1.346  1.00  0.00           H  
ATOM   2768 HD13 LEU A 302      29.844  17.951  -0.060  1.00  0.00           H  
ATOM   2769 HD21 LEU A 302      31.546  16.489  -0.233  1.00  0.00           H  
ATOM   2770 HD22 LEU A 302      30.701  15.113  -0.917  1.00  0.00           H  
ATOM   2771 HD23 LEU A 302      32.099  15.791  -1.741  1.00  0.00           H  
ATOM   2772  N   ARG A 303      27.801  13.338  -3.539  1.00 14.19           N  
ATOM   2773  CA  ARG A 303      26.542  12.661  -3.830  1.00 16.12           C  
ATOM   2774  C   ARG A 303      25.913  12.168  -2.520  1.00 17.08           C  
ATOM   2775  O   ARG A 303      26.601  12.061  -1.501  1.00 15.73           O  
ATOM   2776  CB  ARG A 303      26.762  11.534  -4.869  1.00 16.82           C  
ATOM   2777  CG  ARG A 303      27.424  10.236  -4.356  1.00 18.49           C  
ATOM   2778  CD  ARG A 303      27.417   9.133  -5.423  1.00 20.58           C  
ATOM   2779  NE  ARG A 303      28.115   7.916  -4.987  1.00 22.33           N  
ATOM   2780  CZ  ARG A 303      29.439   7.698  -5.039  1.00 24.00           C  
ATOM   2781  NH1 ARG A 303      30.290   8.636  -5.473  1.00 24.08           N  
ATOM   2782  NH2 ARG A 303      29.924   6.511  -4.656  1.00 24.43           N1+
ATOM   2783  H   ARG A 303      28.330  12.962  -2.763  1.00  0.00           H  
ATOM   2784  HA  ARG A 303      25.842  13.386  -4.252  1.00  0.00           H  
ATOM   2785  HB3 ARG A 303      27.333  11.926  -5.712  1.00  0.00           H  
ATOM   2786  HB2 ARG A 303      25.786  11.269  -5.280  1.00  0.00           H  
ATOM   2787  HG3 ARG A 303      26.818   9.861  -3.531  1.00  0.00           H  
ATOM   2788  HG2 ARG A 303      28.423  10.403  -3.951  1.00  0.00           H  
ATOM   2789  HD3 ARG A 303      27.711   9.478  -6.415  1.00  0.00           H  
ATOM   2790  HD2 ARG A 303      26.383   8.799  -5.520  1.00  0.00           H  
ATOM   2791  HE  ARG A 303      27.528   7.191  -4.601  1.00  0.00           H  
ATOM   2792 HH12 ARG A 303      31.281   8.411  -5.513  1.00  0.00           H  
ATOM   2793 HH11 ARG A 303      29.962   9.546  -5.761  1.00  0.00           H  
ATOM   2794 HH22 ARG A 303      30.925   6.343  -4.716  1.00  0.00           H  
ATOM   2795 HH21 ARG A 303      29.317   5.774  -4.329  1.00  0.00           H  
ATOM   2796  N   LYS A 304      24.608  11.863  -2.579  1.00 16.79           N  
ATOM   2797  CA  LYS A 304      23.847  11.387  -1.430  1.00 17.94           C  
ATOM   2798  C   LYS A 304      24.009   9.871  -1.200  1.00 16.85           C  
ATOM   2799  O   LYS A 304      23.921   9.095  -2.152  1.00 18.41           O  
ATOM   2800  CB  LYS A 304      22.376  11.840  -1.565  1.00 18.58           C  
ATOM   2801  CG  LYS A 304      21.513  11.432  -0.361  1.00 22.70           C  
ATOM   2802  CD  LYS A 304      20.129  12.091  -0.302  1.00 24.03           C  
ATOM   2803  CE  LYS A 304      19.418  11.854   1.042  1.00 21.77           C  
ATOM   2804  NZ  LYS A 304      19.329  10.424   1.391  1.00 19.38           N1+
ATOM   2805  H   LYS A 304      24.104  11.952  -3.450  1.00  0.00           H  
ATOM   2806  HA  LYS A 304      24.245  11.893  -0.557  1.00  0.00           H  
ATOM   2807  HB3 LYS A 304      21.936  11.447  -2.483  1.00  0.00           H  
ATOM   2808  HB2 LYS A 304      22.359  12.927  -1.656  1.00  0.00           H  
ATOM   2809  HG3 LYS A 304      22.055  11.645   0.562  1.00  0.00           H  
ATOM   2810  HG2 LYS A 304      21.367  10.355  -0.405  1.00  0.00           H  
ATOM   2811  HD3 LYS A 304      19.510  11.709  -1.115  1.00  0.00           H  
ATOM   2812  HD2 LYS A 304      20.224  13.164  -0.473  1.00  0.00           H  
ATOM   2813  HE3 LYS A 304      18.413  12.276   1.014  1.00  0.00           H  
ATOM   2814  HE2 LYS A 304      19.954  12.366   1.841  1.00  0.00           H  
ATOM   2815  HZ1 LYS A 304      20.261  10.033   1.451  1.00  0.00           H  
ATOM   2816  HZ2 LYS A 304      18.870  10.324   2.285  1.00  0.00           H  
ATOM   2817  HZ3 LYS A 304      18.805   9.933   0.682  1.00  0.00           H  
ATOM   2818  N   GLY A 305      24.193   9.499   0.077  1.00 16.74           N  
ATOM   2819  CA  GLY A 305      24.121   8.129   0.583  1.00 16.44           C  
ATOM   2820  C   GLY A 305      22.820   7.962   1.389  1.00 16.49           C  
ATOM   2821  O   GLY A 305      22.010   8.886   1.493  1.00 16.52           O  
ATOM   2822  H   GLY A 305      24.255  10.214   0.789  1.00  0.00           H  
ATOM   2823  HA3 GLY A 305      24.979   7.947   1.231  1.00  0.00           H  
ATOM   2824  HA2 GLY A 305      24.156   7.392  -0.221  1.00  0.00           H  
ATOM   2825  N   ARG A 306      22.615   6.767   1.970  1.00 17.03           N  
ATOM   2826  CA  ARG A 306      21.426   6.433   2.764  1.00 18.22           C  
ATOM   2827  C   ARG A 306      21.333   7.270   4.055  1.00 16.95           C  
ATOM   2828  O   ARG A 306      22.315   7.358   4.792  1.00 16.27           O  
ATOM   2829  CB  ARG A 306      21.407   4.916   3.057  1.00 21.45           C  
ATOM   2830  CG  ARG A 306      20.125   4.435   3.771  1.00 27.33           C  
ATOM   2831  CD  ARG A 306      20.091   2.928   4.062  1.00 32.41           C  
ATOM   2832  NE  ARG A 306      21.020   2.558   5.140  1.00 36.11           N  
ATOM   2833  CZ  ARG A 306      21.073   1.361   5.750  1.00 37.74           C  
ATOM   2834  NH1 ARG A 306      20.222   0.376   5.430  1.00 39.22           N  
ATOM   2835  NH2 ARG A 306      21.993   1.151   6.700  1.00 39.30           N1+
ATOM   2836  H   ARG A 306      23.312   6.041   1.886  1.00  0.00           H  
ATOM   2837  HA  ARG A 306      20.556   6.659   2.143  1.00  0.00           H  
ATOM   2838  HB3 ARG A 306      22.284   4.644   3.646  1.00  0.00           H  
ATOM   2839  HB2 ARG A 306      21.497   4.378   2.112  1.00  0.00           H  
ATOM   2840  HG3 ARG A 306      19.226   4.729   3.228  1.00  0.00           H  
ATOM   2841  HG2 ARG A 306      20.068   4.944   4.734  1.00  0.00           H  
ATOM   2842  HD3 ARG A 306      20.439   2.380   3.186  1.00  0.00           H  
ATOM   2843  HD2 ARG A 306      19.070   2.599   4.254  1.00  0.00           H  
ATOM   2844  HE  ARG A 306      21.695   3.262   5.404  1.00  0.00           H  
ATOM   2845 HH12 ARG A 306      20.268  -0.519   5.896  1.00  0.00           H  
ATOM   2846 HH11 ARG A 306      19.524   0.524   4.716  1.00  0.00           H  
ATOM   2847 HH22 ARG A 306      22.048   0.259   7.171  1.00  0.00           H  
ATOM   2848 HH21 ARG A 306      22.639   1.883   6.959  1.00  0.00           H  
ATOM   2849  N   GLY A 307      20.140   7.837   4.306  1.00 16.74           N  
ATOM   2850  CA  GLY A 307      19.846   8.643   5.490  1.00 14.78           C  
ATOM   2851  C   GLY A 307      20.632   9.959   5.452  1.00 16.48           C  
ATOM   2852  O   GLY A 307      20.609  10.676   4.450  1.00 15.11           O  
ATOM   2853  H   GLY A 307      19.382   7.697   3.654  1.00  0.00           H  
ATOM   2854  HA3 GLY A 307      20.077   8.073   6.393  1.00  0.00           H  
ATOM   2855  HA2 GLY A 307      18.780   8.866   5.514  1.00  0.00           H  
ATOM   2856  N   GLU A 308      21.303  10.261   6.572  1.00 16.48           N  
ATOM   2857  CA  GLU A 308      22.156  11.428   6.790  1.00 17.56           C  
ATOM   2858  C   GLU A 308      23.563  11.299   6.166  1.00 16.66           C  
ATOM   2859  O   GLU A 308      24.248  12.318   6.076  1.00 15.98           O  
ATOM   2860  CB  GLU A 308      22.206  11.718   8.314  1.00 19.01           C  
ATOM   2861  CG  GLU A 308      23.171  10.871   9.182  1.00 21.25           C  
ATOM   2862  CD  GLU A 308      22.907   9.362   9.184  1.00 24.06           C  
ATOM   2863  OE1 GLU A 308      21.718   8.977   9.131  1.00 23.79           O  
ATOM   2864  OE2 GLU A 308      23.909   8.616   9.222  1.00 26.02           O1-
ATOM   2865  H   GLU A 308      21.258   9.625   7.361  1.00  0.00           H  
ATOM   2866  HA  GLU A 308      21.669  12.282   6.315  1.00  0.00           H  
ATOM   2867  HB3 GLU A 308      21.200  11.642   8.729  1.00  0.00           H  
ATOM   2868  HB2 GLU A 308      22.472  12.765   8.444  1.00  0.00           H  
ATOM   2869  HG3 GLU A 308      23.117  11.216  10.215  1.00  0.00           H  
ATOM   2870  HG2 GLU A 308      24.198  11.044   8.866  1.00  0.00           H  
ATOM   2871  N   THR A 309      23.974  10.087   5.744  1.00 14.19           N  
ATOM   2872  CA  THR A 309      25.283   9.843   5.130  1.00 15.36           C  
ATOM   2873  C   THR A 309      25.377  10.416   3.699  1.00 14.74           C  
ATOM   2874  O   THR A 309      24.384  10.442   2.972  1.00 14.98           O  
ATOM   2875  CB  THR A 309      25.683   8.338   5.106  1.00 16.75           C  
ATOM   2876  OG1 THR A 309      25.074   7.590   4.071  1.00 17.63           O  
ATOM   2877  CG2 THR A 309      25.479   7.620   6.448  1.00 17.50           C  
ATOM   2878  H   THR A 309      23.368   9.286   5.847  1.00  0.00           H  
ATOM   2879  HA  THR A 309      26.017  10.351   5.752  1.00  0.00           H  
ATOM   2880  HB  THR A 309      26.753   8.299   4.897  1.00  0.00           H  
ATOM   2881  HG1 THR A 309      24.142   7.483   4.287  1.00  0.00           H  
ATOM   2882 HG21 THR A 309      25.880   6.607   6.415  1.00  0.00           H  
ATOM   2883 HG22 THR A 309      25.987   8.148   7.255  1.00  0.00           H  
ATOM   2884 HG23 THR A 309      24.423   7.547   6.711  1.00  0.00           H  
ATOM   2885  N   ARG A 310      26.584  10.875   3.348  1.00 14.85           N  
ATOM   2886  CA  ARG A 310      26.973  11.459   2.066  1.00 14.16           C  
ATOM   2887  C   ARG A 310      28.343  10.890   1.663  1.00 13.62           C  
ATOM   2888  O   ARG A 310      29.122  10.512   2.536  1.00 14.37           O  
ATOM   2889  CB  ARG A 310      27.063  12.996   2.210  1.00 13.55           C  
ATOM   2890  CG  ARG A 310      25.772  13.727   2.623  1.00 14.48           C  
ATOM   2891  CD  ARG A 310      24.641  13.541   1.607  1.00 14.76           C  
ATOM   2892  NE  ARG A 310      23.425  14.271   1.972  1.00 15.70           N  
ATOM   2893  CZ  ARG A 310      22.427  13.825   2.750  1.00 16.49           C  
ATOM   2894  NH1 ARG A 310      22.462  12.608   3.303  1.00 14.99           N  
ATOM   2895  NH2 ARG A 310      21.366  14.612   2.961  1.00 15.34           N1+
ATOM   2896  H   ARG A 310      27.339  10.809   4.022  1.00  0.00           H  
ATOM   2897  HA  ARG A 310      26.258  11.186   1.290  1.00  0.00           H  
ATOM   2898  HB3 ARG A 310      27.417  13.424   1.270  1.00  0.00           H  
ATOM   2899  HB2 ARG A 310      27.824  13.224   2.955  1.00  0.00           H  
ATOM   2900  HG3 ARG A 310      25.997  14.792   2.708  1.00  0.00           H  
ATOM   2901  HG2 ARG A 310      25.443  13.416   3.615  1.00  0.00           H  
ATOM   2902  HD3 ARG A 310      24.402  12.493   1.461  1.00  0.00           H  
ATOM   2903  HD2 ARG A 310      24.970  13.923   0.641  1.00  0.00           H  
ATOM   2904  HE  ARG A 310      23.331  15.198   1.575  1.00  0.00           H  
ATOM   2905 HH12 ARG A 310      21.699  12.263   3.870  1.00  0.00           H  
ATOM   2906 HH11 ARG A 310      23.261  12.002   3.151  1.00  0.00           H  
ATOM   2907 HH22 ARG A 310      20.614  14.316   3.566  1.00  0.00           H  
ATOM   2908 HH21 ARG A 310      21.323  15.521   2.520  1.00  0.00           H  
ATOM   2909  N   ILE A 311      28.623  10.855   0.352  1.00 13.83           N  
ATOM   2910  CA  ILE A 311      29.884  10.349  -0.197  1.00 15.05           C  
ATOM   2911  C   ILE A 311      30.560  11.454  -1.021  1.00 14.37           C  
ATOM   2912  O   ILE A 311      29.925  12.026  -1.906  1.00 14.03           O  
ATOM   2913  CB  ILE A 311      29.666   9.104  -1.110  1.00 17.49           C  
ATOM   2914  CG1 ILE A 311      29.067   7.926  -0.307  1.00 21.16           C  
ATOM   2915  CG2 ILE A 311      30.948   8.643  -1.847  1.00 19.53           C  
ATOM   2916  CD1 ILE A 311      28.518   6.791  -1.182  1.00 24.48           C  
ATOM   2917  H   ILE A 311      27.953  11.208  -0.320  1.00  0.00           H  
ATOM   2918  HA  ILE A 311      30.567  10.059   0.603  1.00  0.00           H  
ATOM   2919  HB  ILE A 311      28.933   9.377  -1.870  1.00  0.00           H  
ATOM   2920 HG13 ILE A 311      28.250   8.268   0.328  1.00  0.00           H  
ATOM   2921 HG12 ILE A 311      29.820   7.532   0.374  1.00  0.00           H  
ATOM   2922 HG21 ILE A 311      30.785   7.721  -2.400  1.00  0.00           H  
ATOM   2923 HG22 ILE A 311      31.295   9.373  -2.579  1.00  0.00           H  
ATOM   2924 HG23 ILE A 311      31.763   8.463  -1.146  1.00  0.00           H  
ATOM   2925 HD11 ILE A 311      27.749   6.236  -0.647  1.00  0.00           H  
ATOM   2926 HD12 ILE A 311      28.071   7.170  -2.100  1.00  0.00           H  
ATOM   2927 HD13 ILE A 311      29.302   6.086  -1.454  1.00  0.00           H  
ATOM   2928  N   CYS A 312      31.848  11.685  -0.731  1.00 13.85           N  
ATOM   2929  CA  CYS A 312      32.755  12.533  -1.501  1.00 13.35           C  
ATOM   2930  C   CYS A 312      33.613  11.634  -2.407  1.00 14.32           C  
ATOM   2931  O   CYS A 312      34.035  10.566  -1.962  1.00 14.42           O  
ATOM   2932  CB  CYS A 312      33.640  13.364  -0.547  1.00 13.04           C  
ATOM   2933  SG  CYS A 312      34.774  14.479  -1.428  1.00 16.96           S  
ATOM   2934  H   CYS A 312      32.288  11.143   0.002  1.00  0.00           H  
ATOM   2935  HA  CYS A 312      32.180  13.220  -2.125  1.00  0.00           H  
ATOM   2936  HB3 CYS A 312      34.230  12.707   0.093  1.00  0.00           H  
ATOM   2937  HB2 CYS A 312      33.020  13.970   0.113  1.00  0.00           H  
ATOM   2938  HG  CYS A 312      35.550  13.518  -1.939  1.00  0.00           H  
ATOM   2939  N   LYS A 313      33.883  12.102  -3.636  1.00 14.16           N  
ATOM   2940  CA  LYS A 313      34.778  11.457  -4.594  1.00 15.69           C  
ATOM   2941  C   LYS A 313      35.773  12.482  -5.160  1.00 16.66           C  
ATOM   2942  O   LYS A 313      35.396  13.626  -5.406  1.00 15.05           O  
ATOM   2943  CB  LYS A 313      33.939  10.788  -5.706  1.00 18.29           C  
ATOM   2944  CG  LYS A 313      34.783  10.007  -6.731  1.00 21.66           C  
ATOM   2945  CD  LYS A 313      33.940   9.232  -7.749  1.00 27.84           C  
ATOM   2946  CE  LYS A 313      34.793   8.232  -8.539  1.00 31.20           C  
ATOM   2947  NZ  LYS A 313      34.013   7.547  -9.582  1.00 36.03           N1+
ATOM   2948  H   LYS A 313      33.479  12.979  -3.936  1.00  0.00           H  
ATOM   2949  HA  LYS A 313      35.356  10.684  -4.087  1.00  0.00           H  
ATOM   2950  HB3 LYS A 313      33.336  11.535  -6.222  1.00  0.00           H  
ATOM   2951  HB2 LYS A 313      33.231  10.102  -5.241  1.00  0.00           H  
ATOM   2952  HG3 LYS A 313      35.446   9.319  -6.206  1.00  0.00           H  
ATOM   2953  HG2 LYS A 313      35.435  10.687  -7.281  1.00  0.00           H  
ATOM   2954  HD3 LYS A 313      33.468   9.942  -8.426  1.00  0.00           H  
ATOM   2955  HD2 LYS A 313      33.123   8.714  -7.251  1.00  0.00           H  
ATOM   2956  HE3 LYS A 313      35.207   7.480  -7.866  1.00  0.00           H  
ATOM   2957  HE2 LYS A 313      35.636   8.738  -9.010  1.00  0.00           H  
ATOM   2958  HZ1 LYS A 313      33.675   8.223 -10.254  1.00  0.00           H  
ATOM   2959  HZ2 LYS A 313      34.622   6.882 -10.049  1.00  0.00           H  
ATOM   2960  HZ3 LYS A 313      33.238   7.054  -9.164  1.00  0.00           H  
ATOM   2961  N   ILE A 314      37.016  12.027  -5.386  1.00 17.72           N  
ATOM   2962  CA  ILE A 314      38.089  12.771  -6.047  1.00 22.21           C  
ATOM   2963  C   ILE A 314      38.651  11.907  -7.196  1.00 26.09           C  
ATOM   2964  O   ILE A 314      38.742  10.687  -7.053  1.00 24.64           O  
ATOM   2965  CB  ILE A 314      39.234  13.133  -5.045  1.00 22.48           C  
ATOM   2966  CG1 ILE A 314      38.707  14.098  -3.957  1.00 21.65           C  
ATOM   2967  CG2 ILE A 314      40.492  13.737  -5.718  1.00 26.30           C  
ATOM   2968  CD1 ILE A 314      39.711  14.424  -2.840  1.00 26.01           C  
ATOM   2969  H   ILE A 314      37.240  11.069  -5.146  1.00  0.00           H  
ATOM   2970  HA  ILE A 314      37.696  13.693  -6.480  1.00  0.00           H  
ATOM   2971  HB  ILE A 314      39.543  12.213  -4.543  1.00  0.00           H  
ATOM   2972 HG13 ILE A 314      37.810  13.696  -3.487  1.00  0.00           H  
ATOM   2973 HG12 ILE A 314      38.398  15.024  -4.438  1.00  0.00           H  
ATOM   2974 HG21 ILE A 314      41.248  14.021  -4.986  1.00  0.00           H  
ATOM   2975 HG22 ILE A 314      40.983  13.033  -6.389  1.00  0.00           H  
ATOM   2976 HG23 ILE A 314      40.240  14.629  -6.292  1.00  0.00           H  
ATOM   2977 HD11 ILE A 314      39.191  14.609  -1.901  1.00  0.00           H  
ATOM   2978 HD12 ILE A 314      40.413  13.606  -2.675  1.00  0.00           H  
ATOM   2979 HD13 ILE A 314      40.286  15.319  -3.077  1.00  0.00           H  
ATOM   2980  N   TYR A 315      39.012  12.571  -8.307  1.00 31.43           N  
ATOM   2981  CA  TYR A 315      39.555  11.969  -9.529  1.00 37.29           C  
ATOM   2982  C   TYR A 315      40.994  12.442  -9.792  1.00 41.54           C  
ATOM   2983  O   TYR A 315      41.410  13.479  -9.272  1.00 42.77           O  
ATOM   2984  CB  TYR A 315      38.678  12.400 -10.726  1.00 37.68           C  
ATOM   2985  CG  TYR A 315      37.266  11.847 -10.751  1.00 38.88           C  
ATOM   2986  CD1 TYR A 315      36.982  10.673 -11.479  1.00 39.92           C  
ATOM   2987  CD2 TYR A 315      36.224  12.528 -10.090  1.00 39.19           C  
ATOM   2988  CE1 TYR A 315      35.660  10.198 -11.564  1.00 39.85           C  
ATOM   2989  CE2 TYR A 315      34.901  12.052 -10.174  1.00 39.96           C  
ATOM   2990  CZ  TYR A 315      34.618  10.892 -10.920  1.00 40.03           C  
ATOM   2991  OH  TYR A 315      33.336  10.434 -11.018  1.00 41.58           O  
ATOM   2992  H   TYR A 315      38.929  13.577  -8.325  1.00  0.00           H  
ATOM   2993  HA  TYR A 315      39.553  10.880  -9.457  1.00  0.00           H  
ATOM   2994  HB3 TYR A 315      39.150  12.091 -11.660  1.00  0.00           H  
ATOM   2995  HB2 TYR A 315      38.626  13.489 -10.779  1.00  0.00           H  
ATOM   2996  HD1 TYR A 315      37.772  10.142 -11.991  1.00  0.00           H  
ATOM   2997  HD2 TYR A 315      36.439  13.423  -9.526  1.00  0.00           H  
ATOM   2998  HE1 TYR A 315      35.446   9.306 -12.135  1.00  0.00           H  
ATOM   2999  HE2 TYR A 315      34.108  12.583  -9.668  1.00  0.00           H  
ATOM   3000  HH  TYR A 315      32.695  11.028 -10.619  1.00  0.00           H  
ATOM   3001  N   ASP A 316      41.688  11.687 -10.663  1.00 45.11           N  
ATOM   3002  CA  ASP A 316      42.924  12.046 -11.377  1.00 48.76           C  
ATOM   3003  C   ASP A 316      44.105  12.457 -10.477  1.00 50.29           C  
ATOM   3004  O   ASP A 316      44.853  13.375 -10.816  1.00 50.40           O  
ATOM   3005  CB  ASP A 316      42.697  13.044 -12.547  1.00 51.10           C  
ATOM   3006  CG  ASP A 316      41.590  12.652 -13.536  1.00 53.20           C  
ATOM   3007  OD1 ASP A 316      41.283  11.442 -13.630  1.00 54.29           O  
ATOM   3008  OD2 ASP A 316      41.115  13.571 -14.236  1.00 55.12           O1-
ATOM   3009  H   ASP A 316      41.254  10.838 -11.001  1.00  0.00           H  
ATOM   3010  HA  ASP A 316      43.253  11.109 -11.830  1.00  0.00           H  
ATOM   3011  HB3 ASP A 316      43.617  13.168 -13.119  1.00  0.00           H  
ATOM   3012  HB2 ASP A 316      42.436  14.015 -12.122  1.00  0.00           H  
ATOM   3013  N   SER A 317      44.266  11.745  -9.353  1.00 51.63           N  
ATOM   3014  CA  SER A 317      45.413  11.877  -8.459  1.00 53.06           C  
ATOM   3015  C   SER A 317      46.457  10.813  -8.863  1.00 53.83           C  
ATOM   3016  O   SER A 317      46.071   9.654  -9.016  1.00 54.39           O  
ATOM   3017  CB  SER A 317      44.918  11.641  -7.020  1.00 53.24           C  
ATOM   3018  OG  SER A 317      44.220  12.779  -6.559  1.00 53.77           O  
ATOM   3019  H   SER A 317      43.619  10.998  -9.141  1.00  0.00           H  
ATOM   3020  HA  SER A 317      45.815  12.887  -8.509  1.00  0.00           H  
ATOM   3021  HB3 SER A 317      45.758  11.470  -6.346  1.00  0.00           H  
ATOM   3022  HB2 SER A 317      44.267  10.773  -6.941  1.00  0.00           H  
ATOM   3023  HG  SER A 317      43.437  12.898  -7.102  1.00  0.00           H  
ATOM   3024  N   PRO A 318      47.753  11.185  -9.019  1.00 54.06           N  
ATOM   3025  CA  PRO A 318      48.850  10.212  -9.236  1.00 53.91           C  
ATOM   3026  C   PRO A 318      48.980   9.065  -8.208  1.00 53.87           C  
ATOM   3027  O   PRO A 318      49.549   8.029  -8.548  1.00 54.39           O  
ATOM   3028  CB  PRO A 318      50.119  11.081  -9.256  1.00 54.17           C  
ATOM   3029  CG  PRO A 318      49.637  12.448  -9.706  1.00 54.74           C  
ATOM   3030  CD  PRO A 318      48.261  12.558  -9.062  1.00 54.37           C  
ATOM   3031  HA  PRO A 318      48.697   9.777 -10.225  1.00  0.00           H  
ATOM   3032  HB3 PRO A 318      50.893  10.679  -9.911  1.00  0.00           H  
ATOM   3033  HB2 PRO A 318      50.544  11.164  -8.255  1.00  0.00           H  
ATOM   3034  HG3 PRO A 318      49.531  12.453 -10.792  1.00  0.00           H  
ATOM   3035  HG2 PRO A 318      50.312  13.260  -9.431  1.00  0.00           H  
ATOM   3036  HD2 PRO A 318      48.339  12.940  -8.043  1.00  0.00           H  
ATOM   3037  HD3 PRO A 318      47.633  13.235  -9.643  1.00  0.00           H  
ATOM   3038  N   CYS A 319      48.439   9.261  -6.992  1.00 53.04           N  
ATOM   3039  CA  CYS A 319      48.371   8.262  -5.925  1.00 52.44           C  
ATOM   3040  C   CYS A 319      47.315   7.177  -6.212  1.00 52.16           C  
ATOM   3041  O   CYS A 319      47.620   5.996  -6.053  1.00 52.41           O  
ATOM   3042  CB  CYS A 319      48.075   8.914  -4.560  1.00 52.58           C  
ATOM   3043  SG  CYS A 319      49.436  10.010  -4.072  1.00 52.30           S  
ATOM   3044  H   CYS A 319      48.015  10.153  -6.783  1.00  0.00           H  
ATOM   3045  HA  CYS A 319      49.342   7.767  -5.862  1.00  0.00           H  
ATOM   3046  HB3 CYS A 319      47.951   8.156  -3.785  1.00  0.00           H  
ATOM   3047  HB2 CYS A 319      47.150   9.493  -4.593  1.00  0.00           H  
ATOM   3048  HG  CYS A 319      48.892  10.407  -2.918  1.00  0.00           H  
ATOM   3049  N   LEU A 320      46.100   7.599  -6.607  1.00 51.37           N  
ATOM   3050  CA  LEU A 320      44.929   6.748  -6.833  1.00 50.25           C  
ATOM   3051  C   LEU A 320      44.066   7.417  -7.925  1.00 48.37           C  
ATOM   3052  O   LEU A 320      43.578   8.517  -7.665  1.00 48.51           O  
ATOM   3053  CB  LEU A 320      44.109   6.649  -5.517  1.00 51.58           C  
ATOM   3054  CG  LEU A 320      44.680   5.709  -4.431  1.00 52.61           C  
ATOM   3055  CD1 LEU A 320      43.861   5.811  -3.128  1.00 53.53           C  
ATOM   3056  CD2 LEU A 320      44.808   4.249  -4.918  1.00 53.34           C  
ATOM   3057  H   LEU A 320      45.946   8.586  -6.757  1.00  0.00           H  
ATOM   3058  HA  LEU A 320      45.249   5.753  -7.129  1.00  0.00           H  
ATOM   3059  HB3 LEU A 320      43.102   6.298  -5.751  1.00  0.00           H  
ATOM   3060  HB2 LEU A 320      43.979   7.650  -5.102  1.00  0.00           H  
ATOM   3061  HG  LEU A 320      45.680   6.062  -4.180  1.00  0.00           H  
ATOM   3062 HD11 LEU A 320      44.519   5.920  -2.265  1.00  0.00           H  
ATOM   3063 HD12 LEU A 320      43.194   6.673  -3.129  1.00  0.00           H  
ATOM   3064 HD13 LEU A 320      43.238   4.933  -2.956  1.00  0.00           H  
ATOM   3065 HD21 LEU A 320      44.456   3.528  -4.181  1.00  0.00           H  
ATOM   3066 HD22 LEU A 320      44.241   4.073  -5.833  1.00  0.00           H  
ATOM   3067 HD23 LEU A 320      45.849   4.003  -5.128  1.00  0.00           H  
ATOM   3068  N   PRO A 321      43.873   6.776  -9.108  1.00 46.71           N  
ATOM   3069  CA  PRO A 321      43.018   7.307 -10.199  1.00 44.43           C  
ATOM   3070  C   PRO A 321      41.602   7.769  -9.801  1.00 41.95           C  
ATOM   3071  O   PRO A 321      41.135   8.778 -10.325  1.00 40.86           O  
ATOM   3072  CB  PRO A 321      42.956   6.156 -11.216  1.00 45.46           C  
ATOM   3073  CG  PRO A 321      44.256   5.403 -11.009  1.00 46.59           C  
ATOM   3074  CD  PRO A 321      44.486   5.507  -9.507  1.00 46.46           C  
ATOM   3075  HA  PRO A 321      43.554   8.150 -10.639  1.00  0.00           H  
ATOM   3076  HB3 PRO A 321      42.843   6.508 -12.242  1.00  0.00           H  
ATOM   3077  HB2 PRO A 321      42.117   5.491 -11.002  1.00  0.00           H  
ATOM   3078  HG3 PRO A 321      45.058   5.924 -11.533  1.00  0.00           H  
ATOM   3079  HG2 PRO A 321      44.228   4.375 -11.373  1.00  0.00           H  
ATOM   3080  HD2 PRO A 321      43.984   4.694  -8.981  1.00  0.00           H  
ATOM   3081  HD3 PRO A 321      45.554   5.461  -9.286  1.00  0.00           H  
ATOM   3082  N   GLU A 322      40.979   7.042  -8.861  1.00 39.09           N  
ATOM   3083  CA  GLU A 322      39.751   7.428  -8.173  1.00 36.24           C  
ATOM   3084  C   GLU A 322      39.887   7.050  -6.693  1.00 32.58           C  
ATOM   3085  O   GLU A 322      40.486   6.020  -6.374  1.00 31.65           O  
ATOM   3086  CB  GLU A 322      38.521   6.738  -8.801  1.00 39.05           C  
ATOM   3087  CG  GLU A 322      38.243   7.146 -10.263  1.00 43.79           C  
ATOM   3088  CD  GLU A 322      36.963   6.545 -10.851  1.00 46.15           C  
ATOM   3089  OE1 GLU A 322      36.293   5.755 -10.149  1.00 47.26           O  
ATOM   3090  OE2 GLU A 322      36.643   6.924 -11.997  1.00 48.33           O1-
ATOM   3091  H   GLU A 322      41.436   6.224  -8.485  1.00  0.00           H  
ATOM   3092  HA  GLU A 322      39.624   8.510  -8.236  1.00  0.00           H  
ATOM   3093  HB3 GLU A 322      37.644   6.970  -8.195  1.00  0.00           H  
ATOM   3094  HB2 GLU A 322      38.644   5.654  -8.747  1.00  0.00           H  
ATOM   3095  HG3 GLU A 322      39.071   6.848 -10.906  1.00  0.00           H  
ATOM   3096  HG2 GLU A 322      38.170   8.232 -10.329  1.00  0.00           H  
ATOM   3097  N   ALA A 323      39.302   7.881  -5.820  1.00 26.73           N  
ATOM   3098  CA  ALA A 323      39.278   7.676  -4.375  1.00 23.49           C  
ATOM   3099  C   ALA A 323      37.987   8.269  -3.804  1.00 21.23           C  
ATOM   3100  O   ALA A 323      37.541   9.313  -4.281  1.00 18.44           O  
ATOM   3101  CB  ALA A 323      40.523   8.325  -3.748  1.00 24.09           C  
ATOM   3102  H   ALA A 323      38.835   8.714  -6.154  1.00  0.00           H  
ATOM   3103  HA  ALA A 323      39.285   6.606  -4.157  1.00  0.00           H  
ATOM   3104  HB1 ALA A 323      40.559   8.156  -2.671  1.00  0.00           H  
ATOM   3105  HB2 ALA A 323      41.436   7.909  -4.175  1.00  0.00           H  
ATOM   3106  HB3 ALA A 323      40.542   9.402  -3.920  1.00  0.00           H  
ATOM   3107  N   GLU A 324      37.424   7.600  -2.784  1.00 20.46           N  
ATOM   3108  CA  GLU A 324      36.183   8.000  -2.118  1.00 21.25           C  
ATOM   3109  C   GLU A 324      36.306   7.909  -0.592  1.00 20.52           C  
ATOM   3110  O   GLU A 324      37.144   7.166  -0.076  1.00 21.51           O  
ATOM   3111  CB  GLU A 324      35.005   7.127  -2.607  1.00 23.33           C  
ATOM   3112  CG  GLU A 324      34.690   7.296  -4.103  1.00 27.34           C  
ATOM   3113  CD  GLU A 324      33.438   6.543  -4.547  1.00 29.02           C  
ATOM   3114  OE1 GLU A 324      33.226   5.407  -4.073  1.00 31.71           O  
ATOM   3115  OE2 GLU A 324      32.693   7.124  -5.364  1.00 30.39           O1-
ATOM   3116  H   GLU A 324      37.862   6.762  -2.427  1.00  0.00           H  
ATOM   3117  HA  GLU A 324      35.974   9.043  -2.352  1.00  0.00           H  
ATOM   3118  HB3 GLU A 324      34.108   7.377  -2.039  1.00  0.00           H  
ATOM   3119  HB2 GLU A 324      35.215   6.078  -2.392  1.00  0.00           H  
ATOM   3120  HG3 GLU A 324      35.523   6.959  -4.719  1.00  0.00           H  
ATOM   3121  HG2 GLU A 324      34.548   8.355  -4.308  1.00  0.00           H  
ATOM   3122  N   ALA A 325      35.417   8.645   0.091  1.00 18.38           N  
ATOM   3123  CA  ALA A 325      35.233   8.598   1.537  1.00 18.27           C  
ATOM   3124  C   ALA A 325      33.812   9.032   1.899  1.00 17.32           C  
ATOM   3125  O   ALA A 325      33.264   9.933   1.260  1.00 16.37           O  
ATOM   3126  CB  ALA A 325      36.273   9.477   2.243  1.00 18.87           C  
ATOM   3127  H   ALA A 325      34.769   9.236  -0.413  1.00  0.00           H  
ATOM   3128  HA  ALA A 325      35.358   7.565   1.866  1.00  0.00           H  
ATOM   3129  HB1 ALA A 325      36.107   9.479   3.319  1.00  0.00           H  
ATOM   3130  HB2 ALA A 325      37.283   9.104   2.072  1.00  0.00           H  
ATOM   3131  HB3 ALA A 325      36.229  10.511   1.901  1.00  0.00           H  
ATOM   3132  N  AMET A 326      33.258   8.382   2.933  0.51 16.14           N  
ATOM   3133  N  BMET A 326      33.175   8.443   2.911  0.39 17.50           N  
ATOM   3134  CA AMET A 326      31.920   8.648   3.449  0.51 15.49           C  
ATOM   3135  CA BMET A 326      31.818   8.709   3.360  0.39 17.68           C  
ATOM   3136  C  AMET A 326      31.996   9.553   4.688  0.51 15.12           C  
ATOM   3137  C  BMET A 326      31.873   9.621   4.568  0.39 16.52           C  
ATOM   3138  O  AMET A 326      32.878   9.385   5.530  0.51 16.04           O  
ATOM   3139  O  BMET A 326      32.839   9.602   5.331  0.39 17.10           O  
ATOM   3140  CB AMET A 326      31.221   7.310   3.766  0.51 16.90           C  
ATOM   3141  CB BMET A 326      31.105   7.414   3.748  0.39 21.36           C  
ATOM   3142  CG AMET A 326      29.686   7.419   3.777  0.51 17.28           C  
ATOM   3143  CG BMET A 326      30.708   6.543   2.581  0.39 24.62           C  
ATOM   3144  SD AMET A 326      28.805   5.887   4.182  0.51 21.71           S  
ATOM   3145  SD BMET A 326      29.821   4.948   3.175  0.39 34.10           S  
ATOM   3146  CE AMET A 326      29.178   4.894   2.711  0.51 24.72           C  
ATOM   3147  CE BMET A 326      27.998   5.567   3.081  0.39 30.04           C  
ATOM   3148  H  AMET A 326      33.793   7.680   3.430  0.51  0.00           H  
ATOM   3149  H  BMET A 326      33.732   7.771   3.419  0.39  0.00           H  
ATOM   3150  HA AMET A 326      31.342   9.151   2.673  0.51  0.00           H  
ATOM   3151  HA BMET A 326      31.263   9.201   2.561  0.39  0.00           H  
ATOM   3152  HB3AMET A 326      31.572   6.912   4.720  0.51  0.00           H  
ATOM   3153  HB3BMET A 326      30.220   7.652   4.338  0.39  0.00           H  
ATOM   3154  HB2AMET A 326      31.508   6.571   3.021  0.51  0.00           H  
ATOM   3155  HB2BMET A 326      31.739   6.842   4.426  0.39  0.00           H  
ATOM   3156  HG3AMET A 326      29.332   7.759   2.804  0.51  0.00           H  
ATOM   3157  HG3BMET A 326      31.597   6.273   2.011  0.39  0.00           H  
ATOM   3158  HG2AMET A 326      29.370   8.178   4.490  0.51  0.00           H  
ATOM   3159  HG2BMET A 326      30.046   7.102   1.920  0.39  0.00           H  
ATOM   3160  HE1AMET A 326      28.628   3.953   2.747  0.51  0.00           H  
ATOM   3161  HE1BMET A 326      27.326   4.768   3.393  0.39  0.00           H  
ATOM   3162  HE2AMET A 326      28.888   5.427   1.806  0.51  0.00           H  
ATOM   3163  HE2BMET A 326      27.871   6.426   3.740  0.39  0.00           H  
ATOM   3164  HE3AMET A 326      30.241   4.663   2.655  0.51  0.00           H  
ATOM   3165  HE3BMET A 326      27.765   5.858   2.057  0.39  0.00           H  
ATOM   3166  N   PHE A 327      31.025  10.467   4.775  1.00 14.66           N  
ATOM   3167  CA  PHE A 327      30.795  11.378   5.891  1.00 13.34           C  
ATOM   3168  C   PHE A 327      29.280  11.461   6.143  1.00 13.91           C  
ATOM   3169  O   PHE A 327      28.500  10.858   5.409  1.00 13.73           O  
ATOM   3170  CB  PHE A 327      31.468  12.739   5.583  1.00 14.23           C  
ATOM   3171  CG  PHE A 327      30.890  13.587   4.457  1.00 12.58           C  
ATOM   3172  CD1 PHE A 327      31.200  13.291   3.111  1.00 13.45           C  
ATOM   3173  CD2 PHE A 327      29.960  14.614   4.733  1.00 14.05           C  
ATOM   3174  CE1 PHE A 327      30.644  14.047   2.088  1.00 13.50           C  
ATOM   3175  CE2 PHE A 327      29.431  15.371   3.696  1.00 13.64           C  
ATOM   3176  CZ  PHE A 327      29.776  15.092   2.379  1.00 13.36           C  
ATOM   3177  H   PHE A 327      30.333  10.518   4.037  1.00  0.00           H  
ATOM   3178  HA  PHE A 327      31.246  10.963   6.794  1.00  0.00           H  
ATOM   3179  HB3 PHE A 327      32.521  12.567   5.358  1.00  0.00           H  
ATOM   3180  HB2 PHE A 327      31.470  13.346   6.488  1.00  0.00           H  
ATOM   3181  HD1 PHE A 327      31.875  12.482   2.873  1.00  0.00           H  
ATOM   3182  HD2 PHE A 327      29.667  14.826   5.751  1.00  0.00           H  
ATOM   3183  HE1 PHE A 327      30.883  13.818   1.062  1.00  0.00           H  
ATOM   3184  HE2 PHE A 327      28.739  16.172   3.913  1.00  0.00           H  
ATOM   3185  HZ  PHE A 327      29.352  15.677   1.576  1.00  0.00           H  
ATOM   3186  N   ALA A 328      28.886  12.180   7.199  1.00 13.81           N  
ATOM   3187  CA  ALA A 328      27.495  12.389   7.585  1.00 13.68           C  
ATOM   3188  C   ALA A 328      27.274  13.850   7.964  1.00 14.38           C  
ATOM   3189  O   ALA A 328      28.091  14.416   8.686  1.00 14.71           O  
ATOM   3190  CB  ALA A 328      27.140  11.465   8.760  1.00 15.04           C  
ATOM   3191  H   ALA A 328      29.576  12.626   7.791  1.00  0.00           H  
ATOM   3192  HA  ALA A 328      26.830  12.172   6.749  1.00  0.00           H  
ATOM   3193  HB1 ALA A 328      26.247  11.805   9.283  1.00  0.00           H  
ATOM   3194  HB2 ALA A 328      26.945  10.453   8.407  1.00  0.00           H  
ATOM   3195  HB3 ALA A 328      27.943  11.423   9.495  1.00  0.00           H  
ATOM   3196  N   ILE A 329      26.148  14.411   7.503  1.00 14.86           N  
ATOM   3197  CA  ILE A 329      25.693  15.742   7.889  1.00 16.92           C  
ATOM   3198  C   ILE A 329      24.752  15.637   9.103  1.00 17.32           C  
ATOM   3199  O   ILE A 329      23.828  14.825   9.101  1.00 18.02           O  
ATOM   3200  CB  ILE A 329      24.995  16.483   6.714  1.00 18.22           C  
ATOM   3201  CG1 ILE A 329      23.781  15.768   6.069  1.00 21.82           C  
ATOM   3202  CG2 ILE A 329      26.034  16.852   5.638  1.00 17.39           C  
ATOM   3203  CD1 ILE A 329      22.996  16.661   5.095  1.00 25.55           C  
ATOM   3204  H   ILE A 329      25.508  13.867   6.939  1.00  0.00           H  
ATOM   3205  HA  ILE A 329      26.553  16.346   8.185  1.00  0.00           H  
ATOM   3206  HB  ILE A 329      24.622  17.417   7.131  1.00  0.00           H  
ATOM   3207 HG13 ILE A 329      23.081  15.408   6.820  1.00  0.00           H  
ATOM   3208 HG12 ILE A 329      24.124  14.884   5.532  1.00  0.00           H  
ATOM   3209 HG21 ILE A 329      25.593  17.465   4.854  1.00  0.00           H  
ATOM   3210 HG22 ILE A 329      26.857  17.422   6.066  1.00  0.00           H  
ATOM   3211 HG23 ILE A 329      26.454  15.965   5.164  1.00  0.00           H  
ATOM   3212 HD11 ILE A 329      21.941  16.387   5.083  1.00  0.00           H  
ATOM   3213 HD12 ILE A 329      23.053  17.714   5.372  1.00  0.00           H  
ATOM   3214 HD13 ILE A 329      23.377  16.563   4.079  1.00  0.00           H  
ATOM   3215  N   ASN A 330      25.043  16.436  10.141  1.00 17.70           N  
ATOM   3216  CA  ASN A 330      24.327  16.431  11.421  1.00 18.00           C  
ATOM   3217  C   ASN A 330      23.885  17.861  11.774  1.00 18.09           C  
ATOM   3218  O   ASN A 330      24.241  18.814  11.077  1.00 16.82           O  
ATOM   3219  CB  ASN A 330      25.217  15.846  12.553  1.00 20.36           C  
ATOM   3220  CG  ASN A 330      25.825  14.474  12.236  1.00 21.76           C  
ATOM   3221  OD1 ASN A 330      25.102  13.510  11.995  1.00 22.43           O  
ATOM   3222  ND2 ASN A 330      27.157  14.381  12.239  1.00 23.90           N  
ATOM   3223  H   ASN A 330      25.829  17.069  10.083  1.00  0.00           H  
ATOM   3224  HA  ASN A 330      23.402  15.853  11.368  1.00  0.00           H  
ATOM   3225  HB3 ASN A 330      24.631  15.735  13.466  1.00  0.00           H  
ATOM   3226  HB2 ASN A 330      26.015  16.544  12.803  1.00  0.00           H  
ATOM   3227 HD22 ASN A 330      27.602  13.499  12.036  1.00  0.00           H  
ATOM   3228 HD21 ASN A 330      27.721  15.196  12.435  1.00  0.00           H  
ATOM   3229  N   ALA A 331      23.127  17.985  12.878  1.00 18.79           N  
ATOM   3230  CA  ALA A 331      22.695  19.262  13.457  1.00 19.16           C  
ATOM   3231  C   ALA A 331      23.855  20.150  13.948  1.00 18.41           C  
ATOM   3232  O   ALA A 331      23.708  21.371  13.936  1.00 19.60           O  
ATOM   3233  CB  ALA A 331      21.710  18.982  14.603  1.00 20.84           C  
ATOM   3234  H   ALA A 331      22.871  17.157  13.397  1.00  0.00           H  
ATOM   3235  HA  ALA A 331      22.164  19.815  12.681  1.00  0.00           H  
ATOM   3236  HB1 ALA A 331      21.344  19.909  15.046  1.00  0.00           H  
ATOM   3237  HB2 ALA A 331      20.841  18.428  14.246  1.00  0.00           H  
ATOM   3238  HB3 ALA A 331      22.176  18.396  15.397  1.00  0.00           H  
ATOM   3239  N   ASP A 332      24.982  19.524  14.326  1.00 18.22           N  
ATOM   3240  CA  ASP A 332      26.244  20.160  14.719  1.00 17.37           C  
ATOM   3241  C   ASP A 332      27.307  20.051  13.601  1.00 16.67           C  
ATOM   3242  O   ASP A 332      28.504  20.102  13.887  1.00 15.11           O  
ATOM   3243  CB  ASP A 332      26.767  19.655  16.092  1.00 19.49           C  
ATOM   3244  CG  ASP A 332      26.826  18.132  16.299  1.00 22.57           C  
ATOM   3245  OD1 ASP A 332      26.622  17.379  15.321  1.00 23.71           O  
ATOM   3246  OD2 ASP A 332      27.136  17.747  17.447  1.00 25.43           O1-
ATOM   3247  H   ASP A 332      25.011  18.513  14.317  1.00  0.00           H  
ATOM   3248  HA  ASP A 332      26.076  21.232  14.833  1.00  0.00           H  
ATOM   3249  HB3 ASP A 332      26.101  20.055  16.858  1.00  0.00           H  
ATOM   3250  HB2 ASP A 332      27.753  20.073  16.288  1.00  0.00           H  
ATOM   3251  N   GLY A 333      26.858  19.933  12.340  1.00 15.38           N  
ATOM   3252  CA  GLY A 333      27.700  19.944  11.147  1.00 15.75           C  
ATOM   3253  C   GLY A 333      28.249  18.556  10.799  1.00 13.57           C  
ATOM   3254  O   GLY A 333      27.764  17.532  11.276  1.00 14.77           O  
ATOM   3255  H   GLY A 333      25.861  19.860  12.186  1.00  0.00           H  
ATOM   3256  HA3 GLY A 333      28.515  20.660  11.251  1.00  0.00           H  
ATOM   3257  HA2 GLY A 333      27.084  20.274  10.314  1.00  0.00           H  
ATOM   3258  N   VAL A 334      29.247  18.544   9.902  1.00 11.52           N  
ATOM   3259  CA  VAL A 334      29.825  17.350   9.286  1.00 10.99           C  
ATOM   3260  C   VAL A 334      30.667  16.522  10.275  1.00 11.60           C  
ATOM   3261  O   VAL A 334      31.635  17.038  10.831  1.00 12.63           O  
ATOM   3262  CB  VAL A 334      30.683  17.735   8.046  1.00  9.62           C  
ATOM   3263  CG1 VAL A 334      31.617  16.629   7.503  1.00 11.92           C  
ATOM   3264  CG2 VAL A 334      29.778  18.243   6.913  1.00 12.03           C  
ATOM   3265  H   VAL A 334      29.614  19.427   9.568  1.00  0.00           H  
ATOM   3266  HA  VAL A 334      28.991  16.742   8.937  1.00  0.00           H  
ATOM   3267  HB  VAL A 334      31.318  18.575   8.328  1.00  0.00           H  
ATOM   3268 HG11 VAL A 334      32.061  16.918   6.550  1.00  0.00           H  
ATOM   3269 HG12 VAL A 334      32.446  16.425   8.180  1.00  0.00           H  
ATOM   3270 HG13 VAL A 334      31.078  15.695   7.348  1.00  0.00           H  
ATOM   3271 HG21 VAL A 334      30.377  18.614   6.086  1.00  0.00           H  
ATOM   3272 HG22 VAL A 334      29.141  17.446   6.531  1.00  0.00           H  
ATOM   3273 HG23 VAL A 334      29.138  19.063   7.238  1.00  0.00           H  
ATOM   3274  N   GLY A 335      30.277  15.251  10.442  1.00 12.25           N  
ATOM   3275  CA  GLY A 335      31.003  14.224  11.186  1.00 12.89           C  
ATOM   3276  C   GLY A 335      31.175  12.998  10.278  1.00 13.23           C  
ATOM   3277  O   GLY A 335      30.785  13.015   9.111  1.00 13.01           O  
ATOM   3278  H   GLY A 335      29.469  14.926   9.925  1.00  0.00           H  
ATOM   3279  HA3 GLY A 335      30.429  13.949  12.071  1.00  0.00           H  
ATOM   3280  HA2 GLY A 335      31.981  14.568  11.517  1.00  0.00           H  
ATOM   3281  N   ASP A 336      31.765  11.921  10.818  1.00 15.14           N  
ATOM   3282  CA  ASP A 336      31.869  10.615  10.151  1.00 16.51           C  
ATOM   3283  C   ASP A 336      30.528   9.869  10.120  1.00 16.78           C  
ATOM   3284  O   ASP A 336      29.745   9.979  11.065  1.00 16.77           O  
ATOM   3285  CB  ASP A 336      32.947   9.711  10.788  1.00 17.22           C  
ATOM   3286  CG  ASP A 336      34.343  10.321  10.729  1.00 19.47           C  
ATOM   3287  OD1 ASP A 336      34.928  10.553  11.809  1.00 20.13           O  
ATOM   3288  OD2 ASP A 336      34.819  10.505   9.588  1.00 19.26           O1-
ATOM   3289  H   ASP A 336      32.091  11.956  11.773  1.00  0.00           H  
ATOM   3290  HA  ASP A 336      32.164  10.799   9.115  1.00  0.00           H  
ATOM   3291  HB3 ASP A 336      32.981   8.725  10.322  1.00  0.00           H  
ATOM   3292  HB2 ASP A 336      32.697   9.529  11.834  1.00  0.00           H  
ATOM   3293  N   ALA A 337      30.321   9.092   9.044  1.00 16.17           N  
ATOM   3294  CA  ALA A 337      29.187   8.183   8.875  1.00 17.98           C  
ATOM   3295  C   ALA A 337      29.260   6.995   9.846  1.00 19.32           C  
ATOM   3296  O   ALA A 337      30.343   6.445  10.049  1.00 18.99           O  
ATOM   3297  CB  ALA A 337      29.153   7.697   7.421  1.00 17.82           C  
ATOM   3298  H   ALA A 337      31.028   9.049   8.323  1.00  0.00           H  
ATOM   3299  HA  ALA A 337      28.269   8.737   9.076  1.00  0.00           H  
ATOM   3300  HB1 ALA A 337      28.358   6.968   7.263  1.00  0.00           H  
ATOM   3301  HB2 ALA A 337      28.968   8.528   6.744  1.00  0.00           H  
ATOM   3302  HB3 ALA A 337      30.095   7.230   7.128  1.00  0.00           H  
ATOM   3303  N   LYS A 338      28.101   6.638  10.423  1.00 20.19           N  
ATOM   3304  CA  LYS A 338      27.960   5.584  11.428  1.00 22.21           C  
ATOM   3305  C   LYS A 338      26.842   4.613  11.027  1.00 23.93           C  
ATOM   3306  O   LYS A 338      25.882   5.010  10.363  1.00 22.40           O  
ATOM   3307  CB  LYS A 338      27.639   6.217  12.804  1.00 23.47           C  
ATOM   3308  CG  LYS A 338      28.694   7.200  13.348  1.00 26.58           C  
ATOM   3309  CD  LYS A 338      30.081   6.579  13.582  1.00 29.32           C  
ATOM   3310  CE  LYS A 338      31.108   7.611  14.066  1.00 32.11           C  
ATOM   3311  NZ  LYS A 338      32.447   7.011  14.187  1.00 34.51           N1+
ATOM   3312  H   LYS A 338      27.248   7.123  10.179  1.00  0.00           H  
ATOM   3313  HA  LYS A 338      28.877   4.998  11.500  1.00  0.00           H  
ATOM   3314  HB3 LYS A 338      27.496   5.425  13.540  1.00  0.00           H  
ATOM   3315  HB2 LYS A 338      26.684   6.741  12.743  1.00  0.00           H  
ATOM   3316  HG3 LYS A 338      28.330   7.614  14.289  1.00  0.00           H  
ATOM   3317  HG2 LYS A 338      28.782   8.049  12.672  1.00  0.00           H  
ATOM   3318  HD3 LYS A 338      30.449   6.119  12.667  1.00  0.00           H  
ATOM   3319  HD2 LYS A 338      29.996   5.774  14.314  1.00  0.00           H  
ATOM   3320  HE3 LYS A 338      30.810   8.021  15.031  1.00  0.00           H  
ATOM   3321  HE2 LYS A 338      31.163   8.443  13.363  1.00  0.00           H  
ATOM   3322  HZ1 LYS A 338      33.104   7.711  14.500  1.00  0.00           H  
ATOM   3323  HZ2 LYS A 338      32.418   6.252  14.854  1.00  0.00           H  
ATOM   3324  HZ3 LYS A 338      32.738   6.656  13.287  1.00  0.00           H  
ATOM   3325  N   ASP A 339      26.986   3.361  11.485  1.00 25.44           N  
ATOM   3326  CA  ASP A 339      26.001   2.283  11.362  1.00 27.67           C  
ATOM   3327  C   ASP A 339      25.026   2.280  12.561  1.00 28.80           C  
ATOM   3328  O   ASP A 339      25.211   3.039  13.515  1.00 28.59           O  
ATOM   3329  CB  ASP A 339      26.667   0.890  11.152  1.00 29.98           C  
ATOM   3330  CG  ASP A 339      27.876   0.545  12.038  1.00 32.94           C  
ATOM   3331  OD1 ASP A 339      28.064   1.203  13.085  1.00 33.12           O  
ATOM   3332  OD2 ASP A 339      28.574  -0.422  11.664  1.00 36.58           O1-
ATOM   3333  H   ASP A 339      27.795   3.125  12.044  1.00  0.00           H  
ATOM   3334  HA  ASP A 339      25.394   2.477  10.476  1.00  0.00           H  
ATOM   3335  HB3 ASP A 339      27.017   0.863  10.119  1.00  0.00           H  
ATOM   3336  HB2 ASP A 339      25.934   0.089  11.254  1.00  0.00           H  
ATOM   3337  N   NMA A 339A     24.003   1.415  12.481  1.00  0.00           N  
ATOM   3338  CA  NMA A 339A     23.010   1.228  13.531  1.00  0.00           C  
ATOM   3339  H   NMA A 339A     23.928   0.819  11.670  1.00  0.00           H  
ATOM   3340 1HA  NMA A 339A     22.919   2.095  14.187  1.00  0.00           H  
ATOM   3341 2HA  NMA A 339A     22.032   1.045  13.085  1.00  0.00           H  
ATOM   3342 3HA  NMA A 339A     23.273   0.363  14.139  1.00  0.00           H  
TER    3343      NMA A 339A
HETATM 3344  O1  UNK Z 999      47.463  42.201  -4.110  1.00  0.00           O  
HETATM 3345  C1  UNK Z 999      47.184  42.822  -3.084  1.00  0.00           C  
HETATM 3346  N1  UNK Z 999      47.963  42.607  -2.010  1.00  0.00           N  
HETATM 3347  C2  UNK Z 999      46.080  43.796  -2.897  1.00  0.00           C  
HETATM 3348  C3  UNK Z 999      45.029  43.866  -3.927  1.00  0.00           C  
HETATM 3349  N2  UNK Z 999      45.324  43.806  -5.165  1.00  0.00           N  
HETATM 3350  N3  UNK Z 999      44.200  43.686  -5.927  1.00  0.00           N  
HETATM 3351  C4  UNK Z 999      44.281  43.564  -7.286  1.00  0.00           C  
HETATM 3352  C5  UNK Z 999      42.994  43.376  -8.114  1.00  0.00           C  
HETATM 3353  C6  UNK Z 999      42.626  41.880  -8.332  1.00  0.00           C  
HETATM 3354  C7  UNK Z 999      42.832  41.413  -9.772  1.00  0.00           C  
HETATM 3355  O2  UNK Z 999      43.963  41.006 -10.118  1.00  0.00           O1-
HETATM 3356  O3  UNK Z 999      41.831  41.407 -10.519  1.00  0.00           O  
HETATM 3357  O4  UNK Z 999      45.352  43.569  -7.903  1.00  0.00           O  
HETATM 3358  C8  UNK Z 999      42.988  43.677  -5.085  1.00  0.00           C  
HETATM 3359  C9  UNK Z 999      42.175  42.378  -5.149  1.00  0.00           C  
HETATM 3360  C10 UNK Z 999      40.795  42.452  -5.356  1.00  0.00           C  
HETATM 3361  C11 UNK Z 999      40.050  41.294  -5.536  1.00  0.00           C  
HETATM 3362  C12 UNK Z 999      40.686  40.059  -5.499  1.00  0.00           C  
HETATM 3363  F1  UNK Z 999      39.964  38.942  -5.718  1.00  0.00           F  
HETATM 3364  C13 UNK Z 999      42.053  39.966  -5.249  1.00  0.00           C  
HETATM 3365  C14 UNK Z 999      42.799  41.126  -5.060  1.00  0.00           C  
HETATM 3366  C15 UNK Z 999      43.544  43.984  -3.704  1.00  0.00           C  
HETATM 3367  C16 UNK Z 999      46.003  44.534  -1.731  1.00  0.00           C  
HETATM 3368  C17 UNK Z 999      44.921  45.514  -1.459  1.00  0.00           C  
HETATM 3369  C18 UNK Z 999      44.947  46.773  -2.064  1.00  0.00           C  
HETATM 3370  C19 UNK Z 999      43.921  47.683  -1.824  1.00  0.00           C  
HETATM 3371  C20 UNK Z 999      42.871  47.331  -0.979  1.00  0.00           C  
HETATM 3372  C21 UNK Z 999      42.843  46.084  -0.363  1.00  0.00           C  
HETATM 3373  C22 UNK Z 999      43.877  45.180  -0.588  1.00  0.00           C  
HETATM 3374  C23 UNK Z 999      47.050  44.381  -0.673  1.00  0.00           C  
HETATM 3375  C24 UNK Z 999      47.997  43.365  -0.850  1.00  0.00           C  
HETATM 3376  C25 UNK Z 999      49.016  43.157   0.076  1.00  0.00           C  
HETATM 3377  C26 UNK Z 999      49.116  43.993   1.188  1.00  0.00           C  
HETATM 3378  C27 UNK Z 999      48.204  45.034   1.362  1.00  0.00           C  
HETATM 3379 CL1  UNK Z 999      48.365  46.098   2.709  1.00  0.00          Cl  
HETATM 3380  C28 UNK Z 999      47.168  45.222   0.444  1.00  0.00           C  
HETATM 3381  H1  UNK Z 999      42.345  44.498  -5.411  1.00  0.00           H  
HETATM 3382  H2  UNK Z 999      48.675  41.893  -2.144  1.00  0.00           H  
HETATM 3383  H3  UNK Z 999      42.162  43.897  -7.642  1.00  0.00           H  
HETATM 3384  H4  UNK Z 999      43.129  43.902  -9.062  1.00  0.00           H  
HETATM 3385  H5  UNK Z 999      43.207  41.209  -7.699  1.00  0.00           H  
HETATM 3386  H6  UNK Z 999      41.580  41.714  -8.068  1.00  0.00           H  
HETATM 3387  H7  UNK Z 999      40.297  43.407  -5.413  1.00  0.00           H  
HETATM 3388  H8  UNK Z 999      38.988  41.353  -5.720  1.00  0.00           H  
HETATM 3389  H9  UNK Z 999      42.528  38.997  -5.213  1.00  0.00           H  
HETATM 3390  H10 UNK Z 999      43.864  41.056  -4.889  1.00  0.00           H  
HETATM 3391  H11 UNK Z 999      43.272  45.000  -3.422  1.00  0.00           H  
HETATM 3392  H12 UNK Z 999      43.196  43.300  -2.929  1.00  0.00           H  
HETATM 3393  H13 UNK Z 999      45.755  47.041  -2.731  1.00  0.00           H  
HETATM 3394  H14 UNK Z 999      43.935  48.654  -2.299  1.00  0.00           H  
HETATM 3395  H15 UNK Z 999      42.068  48.032  -0.802  1.00  0.00           H  
HETATM 3396  H16 UNK Z 999      42.019  45.816   0.280  1.00  0.00           H  
HETATM 3397  H17 UNK Z 999      43.850  44.211  -0.110  1.00  0.00           H  
HETATM 3398  H18 UNK Z 999      49.737  42.365  -0.075  1.00  0.00           H  
HETATM 3399  H19 UNK Z 999      49.913  43.844   1.901  1.00  0.00           H  
HETATM 3400  H20 UNK Z 999      46.474  46.035   0.602  1.00  0.00           H  
CONECT    1    4    5    6
CONECT    4    1
CONECT    5    1
CONECT    6    1
CONECT 2082 2085 2086 2087
CONECT 2085 2082
CONECT 2086 2082
CONECT 2087 2082
CONECT 2607 2610 2611 2612
CONECT 2610 2607
CONECT 2611 2607
CONECT 2612 2607
CONECT 3344 3345
CONECT 3344 3345
CONECT 3345 3344 3346 3347
CONECT 3345 3344
CONECT 3346 3345 3375 3382
CONECT 3347 3345 3348 3367
CONECT 3347 3367
CONECT 3348 3347 3366 3349
CONECT 3348 3349
CONECT 3349 3348 3350
CONECT 3349 3348
CONECT 3350 3349 3351 3358
CONECT 3351 3350 3352 3357
CONECT 3351 3357
CONECT 3352 3351 3353 3383 3384
CONECT 3353 3352 3354 3385 3386
CONECT 3354 3353 3355 3356
CONECT 3354 3356
CONECT 3355 3354
CONECT 3356 3354
CONECT 3356 3354
CONECT 3357 3351
CONECT 3357 3351
CONECT 3358 3350 3381 3359 3366
CONECT 3359 3358 3365 3360
CONECT 3359 3360
CONECT 3360 3359 3361 3387
CONECT 3360 3359
CONECT 3361 3360 3362 3388
CONECT 3361 3362
CONECT 3362 3361 3363 3364
CONECT 3362 3361
CONECT 3363 3362
CONECT 3364 3362 3365 3389
CONECT 3364 3365
CONECT 3365 3359 3364 3390
CONECT 3365 3364
CONECT 3366 3348 3358 3391 3392
CONECT 3367 3347 3368 3374
CONECT 3367 3347
CONECT 3368 3367 3373 3369
CONECT 3368 3369
CONECT 3369 3368 3370 3393
CONECT 3369 3368
CONECT 3370 3369 3371 3394
CONECT 3370 3371
CONECT 3371 3370 3372 3395
CONECT 3371 3370
CONECT 3372 3371 3373 3396
CONECT 3372 3373
CONECT 3373 3368 3372 3397
CONECT 3373 3372
CONECT 3374 3367 3380 3375
CONECT 3374 3375
CONECT 3375 3346 3374 3376
CONECT 3375 3374
CONECT 3376 3375 3377 3398
CONECT 3376 3377
CONECT 3377 3376 3378 3399
CONECT 3377 3376
CONECT 3378 3377 3379 3380
CONECT 3378 3380
CONECT 3379 3378
CONECT 3380 3374 3378 3400
CONECT 3380 3378
CONECT 3381 3358
CONECT 3382 3346
CONECT 3383 3352
CONECT 3384 3352
CONECT 3385 3353
CONECT 3386 3353
CONECT 3387 3360
CONECT 3388 3361
CONECT 3389 3364
CONECT 3390 3365
CONECT 3391 3366
CONECT 3392 3366
CONECT 3393 3369
CONECT 3394 3370
CONECT 3395 3371
CONECT 3396 3372
CONECT 3397 3373
CONECT 3398 3376
CONECT 3399 3377
CONECT 3400 3380
ENDMDL
END   
